# Supplementary material for: Treating sex and gender differences as a continuous variable can improve precision cancer treatments
Source: Biol Sex Differ. 2024 Apr 15;15:35. doi: 10.1186/s13293-024-00607-1 (PMC11017567; doi:10.1186/s13293-024-00607-1)
Supplement: Supplementary file 5 — Supplementary Table 3: KF Database Genes. [file 13293_2024_607_MOESM5_ESM.xls]

## Sheet: ped_lm_strat.KF.gene_assoc..gen
gene	gene	stat	p	fdr	change
XIST	XIST	-10.734	1.18114e-21	2.96414e-18	-10.734
STS	STS	-10.1572	6.32311e-20	7.93409e-17	-10.1572
KDM5C	KDM5C	-9.40978	9.86238e-18	1.17238e-14	-9.40978
HCCS	HCCS	-8.73366	8.35523e-16	6.58414e-13	-8.73366
ARHGDIA	ARHGDIA	-8.7266	8.74542e-16	6.58414e-13	-8.7266
PACSIN1	PACSIN1	-8.67002	1.25982e-15	8.892e-13	-8.67002
WARS	WARS	-8.65974	1.34598e-15	9.21223e-13	-8.65974
MFSD2A	MFSD2A	-8.54356	2.83751e-15	1.67642e-12	-8.54356
SDK2	SDK2	-8.47263	4.46394e-15	2.52056e-12	-8.47263
FAM19A5	FAM19A5	-8.42849	5.91279e-15	3.25723e-12	-8.42849
DDX3X	DDX3X	-8.39391	7.36589e-15	3.78104e-12	-8.39391
B3GAT3	B3GAT3	-8.20585	2.41509e-14	1.04898e-11	-8.20585
SH2D5	SH2D5	-8.15493	3.3237e-14	1.4164e-11	-8.15493
PGK1	PGK1	-8.1032	4.59264e-14	1.81981e-11	-8.1032
PTGES	PTGES	-8.09392	4.86645e-14	1.86294e-11	-8.09392
UBA1	UBA1	-8.08722	5.07433e-14	1.91015e-11	-8.08722
ELFN2	ELFN2	-8.03437	7.05136e-14	2.41306e-11	-8.03437
VGF	VGF	-7.95976	1.11996e-13	3.61362e-11	-7.95976
SLC22A15	SLC22A15	-7.93588	1.29813e-13	3.94943e-11	-7.93588
PKM	PKM	-7.91258	1.49893e-13	4.36318e-11	-7.91258
OTUD5	OTUD5	-7.85146	2.18383e-13	6.01511e-11	-7.85146
TSPAN33	TSPAN33	-7.84689	2.24589e-13	6.03876e-11	-7.84689
SLC35A2	SLC35A2	-7.82463	2.57469e-13	6.79734e-11	-7.82463
USP9X	USP9X	-7.81401	2.74795e-13	7.05286e-11	-7.81401
SLC9A7	SLC9A7	-7.78019	3.38009e-13	8.3893e-11	-7.78019
BCYRN1	BCYRN1	-7.76564	3.69464e-13	8.97281e-11	-7.76564
YIF1B	YIF1B	-7.75155	4.0265e-13	9.57289e-11	-7.75155
NEDD8	NEDD8	-7.72211	4.8183e-13	1.08826e-10	-7.72211
HTR5A	HTR5A	-7.71086	5.15984e-13	1.15386e-10	-7.71086
CIPC	CIPC	-7.70532	5.33692e-13	1.18176e-10	-7.70532
PDK3	PDK3	-7.70333	5.40205e-13	1.18457e-10	-7.70333
C20orf27	C20orf27	-7.66938	6.63948e-13	1.42254e-10	-7.66938
COPRS	COPRS	-7.65805	7.11202e-13	1.48733e-10	-7.65805
RNF41	RNF41	-7.63236	8.31036e-13	1.63814e-10	-7.63236
ZRSR2	ZRSR2	-7.61945	8.98541e-13	1.73457e-10	-7.61945
FAM83G	FAM83G	-7.59417	1.04687e-12	1.95409e-10	-7.59417
USP11	USP11	-7.58892	1.0806e-12	1.98426e-10	-7.58892
TIMM10B	TIMM10B	-7.58396	1.11344e-12	2.02807e-10	-7.58396
INSIG1	INSIG1	-7.5409	1.44315e-12	2.56654e-10	-7.5409
TUBA1B	TUBA1B	-7.53939	1.45638e-12	2.56984e-10	-7.53939
CD99L2	CD99L2	-7.53368	1.50722e-12	2.62803e-10	-7.53368
TSR2	TSR2	-7.51389	1.69757e-12	2.92682e-10	-7.51389
RND1	RND1	-7.5085	1.75335e-12	2.96783e-10	-7.5085
NEFH	NEFH	-7.50718	1.76731e-12	2.96783e-10	-7.50718
ADRM1	ADRM1	-7.50488	1.79189e-12	2.96783e-10	-7.50488
VEGFB	VEGFB	-7.50452	1.79577e-12	2.96783e-10	-7.50452
IRAK1	IRAK1	-7.47945	2.08696e-12	3.34298e-10	-7.47945
TUBB4B	TUBB4B	-7.46679	2.25123e-12	3.55569e-10	-7.46679
TSIX	TSIX	-7.42069	2.96492e-12	4.47619e-10	-7.42069
PSMD4	PSMD4	-7.41742	3.02333e-12	4.52218e-10	-7.41742
TCEAL3	TCEAL3	-7.40606	3.23505e-12	4.80704e-10	-7.40606
NACC1	NACC1	-7.39899	3.37411e-12	4.91663e-10	-7.39899
STAC2	STAC2	-7.39735	3.40726e-12	4.93311e-10	-7.39735
PRPS1	PRPS1	-7.39598	3.4353e-12	4.94202e-10	-7.39598
PRDX5	PRDX5	-7.39226	3.5122e-12	5.02067e-10	-7.39226
ENO1	ENO1	-7.3839	3.69129e-12	5.24348e-10	-7.3839
TRMT112	TRMT112	-7.36821	4.05207e-12	5.68448e-10	-7.36821
CFL1	CFL1	-7.34749	4.58216e-12	6.38844e-10	-7.34749
MRGPRE	MRGPRE	-7.34114	4.75818e-12	6.59315e-10	-7.34114
HPCAL1	HPCAL1	-7.3162	5.51538e-12	7.42302e-10	-7.3162
FAM83F	FAM83F	-7.30102	6.03338e-12	7.969e-10	-7.30102
IMPDH1	IMPDH1	-7.28558	6.60943e-12	8.43394e-10	-7.28558
ARPC5L	ARPC5L	-7.27866	6.88499e-12	8.6874e-10	-7.27866
CHAC1	CHAC1	-7.24734	8.2809e-12	1.02204e-09	-7.24734
DTNBP1	DTNBP1	-7.24578	8.3569e-12	1.02581e-09	-7.24578
GRK2	GRK2	-7.23545	8.88084e-12	1.07933e-09	-7.23545
C4orf48	C4orf48	-7.22086	9.67573e-12	1.16243e-09	-7.22086
AC120036.5	AC120036.5	-7.20269	1.07645e-11	1.25973e-09	-7.20269
ARL2	ARL2	-7.19042	1.15679e-11	1.33302e-09	-7.19042
TPI1	TPI1	-7.11909	1.75497e-11	1.84362e-09	-7.11909
ZFX	ZFX	-7.1172	1.77441e-11	1.85541e-09	-7.1172
ITPK1	ITPK1	-7.1079	1.8731e-11	1.94958e-09	-7.1079
SLC16A3	SLC16A3	-7.08428	2.14893e-11	2.20617e-09	-7.08428
FAM58A	FAM58A	-7.08146	2.18449e-11	2.23241e-09	-7.08146
SLC6A11	SLC6A11	-7.0762	2.25219e-11	2.27089e-09	-7.0762
LDHA	LDHA	-7.07483	2.27018e-11	2.27885e-09	-7.07483
GSG1L	GSG1L	-7.07399	2.28123e-11	2.27982e-09	-7.07399
EMD	EMD	-7.07124	2.31796e-11	2.30632e-09	-7.07124
KCNIP1	KCNIP1	-7.06119	2.45711e-11	2.39693e-09	-7.06119
TMTC1	TMTC1	-7.05878	2.49177e-11	2.40509e-09	-7.05878
CRABP1	CRABP1	-7.05312	2.5748e-11	2.46417e-09	-7.05312
INAFM2	INAFM2	-7.0368	2.83006e-11	2.66333e-09	-7.0368
FAM81A	FAM81A	-7.03209	2.90841e-11	2.71443e-09	-7.03209
CPEB1	CPEB1	-7.02147	3.09254e-11	2.85094e-09	-7.02147
PFDN2	PFDN2	-7.02031	3.11341e-11	2.85851e-09	-7.02031
ATF5	ATF5	-7.00921	3.31964e-11	3.01114e-09	-7.00921
ETF1	ETF1	-7.0082	3.33903e-11	3.01662e-09	-7.0082
UBL4A	UBL4A	-6.98915	3.72686e-11	3.32707e-09	-6.98915
NFKBIB	NFKBIB	-6.98115	3.90279e-11	3.42113e-09	-6.98115
ATP6V1F	ATP6V1F	-6.97919	3.94706e-11	3.43156e-09	-6.97919
AC004656.1	AC004656.1	-6.97905	3.95026e-11	3.43156e-09	-6.97905
PNPO	PNPO	-6.97353	4.07792e-11	3.50205e-09	-6.97353
SLC25A44	SLC25A44	-6.97141	4.12791e-11	3.51823e-09	-6.97141
KLF16	KLF16	-6.96655	4.24496e-11	3.56419e-09	-6.96655
C11orf98	C11orf98	-6.95887	4.43664e-11	3.68405e-09	-6.95887
C19orf70	C19orf70	-6.94899	4.69606e-11	3.85692e-09	-6.94899
PSMC5	PSMC5	-6.92902	5.26661e-11	4.1789e-09	-6.92902
CLN8	CLN8	-6.9288	5.27311e-11	4.1789e-09	-6.9288
ATP1A1	ATP1A1	-6.92595	5.35993e-11	4.2181e-09	-6.92595
BCL2L2	BCL2L2	-6.92342	5.43847e-11	4.26505e-09	-6.92342
SH3KBP1	SH3KBP1	-6.91267	5.78381e-11	4.50459e-09	-6.91267
TMEM132B	TMEM132B	-6.90681	5.98123e-11	4.59497e-09	-6.90681
DRAP1	DRAP1	-6.90143	6.16838e-11	4.72268e-09	-6.90143
HLCS	HLCS	-6.89626	6.35378e-11	4.79618e-09	-6.89626
ANKRD37	ANKRD37	-6.89235	6.4973e-11	4.87535e-09	-6.89235
PSMC4	PSMC4	-6.87327	7.24577e-11	5.3424e-09	-6.87327
PTPRJ	PTPRJ	-6.87288	7.26165e-11	5.3424e-09	-6.87288
TOLLIP	TOLLIP	-6.8719	7.30242e-11	5.35495e-09	-6.8719
GK	GK	-6.85839	7.88749e-11	5.67346e-09	-6.85839
NDUFS3	NDUFS3	-6.85666	7.96582e-11	5.71162e-09	-6.85666
MAFG	MAFG	-6.85537	8.02449e-11	5.73548e-09	-6.85537
ANKRD34A	ANKRD34A	-6.85263	8.15084e-11	5.77583e-09	-6.85263
PPP1R3F	PPP1R3F	-6.83684	8.91765e-11	6.15331e-09	-6.83684
FAM96B	FAM96B	-6.83648	8.93601e-11	6.15331e-09	-6.83648
KLHDC7B	KLHDC7B	-6.83377	9.07505e-11	6.22607e-09	-6.83377
C16orf82	C16orf82	-6.83335	9.09679e-11	6.22607e-09	-6.83335
B4GAT1	B4GAT1	-6.83103	9.21774e-11	6.28979e-09	-6.83103
ATG101	ATG101	-6.8297	9.28779e-11	6.3185e-09	-6.8297
SPRED3	SPRED3	-6.81372	1.01709e-10	6.85733e-09	-6.81372
PTPA	PTPA	-6.81023	1.03745e-10	6.95306e-09	-6.81023
LAYN	LAYN	-6.80802	1.05053e-10	7.01662e-09	-6.80802
RN7SL3	RN7SL3	-6.80307	1.08045e-10	7.17119e-09	-6.80307
COX6A1	COX6A1	-6.79933	1.10364e-10	7.23315e-09	-6.79933
GABBR2	GABBR2	-6.79456	1.13391e-10	7.35932e-09	-6.79456
FTH1P10	FTH1P10	-6.78779	1.17822e-10	7.58158e-09	-6.78779
PDZD11	PDZD11	-6.77844	1.24235e-10	7.93207e-09	-6.77844
NDUFA1	NDUFA1	-6.77679	1.25401e-10	7.95591e-09	-6.77679
BCAP31	BCAP31	-6.77081	1.29713e-10	8.08857e-09	-6.77081
ZNHIT2	ZNHIT2	-6.76801	1.31784e-10	8.17711e-09	-6.76801
CERS1	CERS1	-6.76269	1.35816e-10	8.32901e-09	-6.76269
SYAP1	SYAP1	-6.76235	1.36076e-10	8.32901e-09	-6.76235
FTH1	FTH1	-6.75327	1.43238e-10	8.68923e-09	-6.75327
SNX10	SNX10	-6.74662	1.48718e-10	8.95721e-09	-6.74662
RBFOX3	RBFOX3	-6.73565	1.58216e-10	9.40384e-09	-6.73565
PGAM1	PGAM1	-6.7296	1.63713e-10	9.67962e-09	-6.7296
NRIP3	NRIP3	-6.72586	1.67195e-10	9.85967e-09	-6.72586
PIM2	PIM2	-6.72526	1.67763e-10	9.86744e-09	-6.72526
PCYT2	PCYT2	-6.71995	1.72858e-10	1.01019e-08	-6.71995
PEX16	PEX16	-6.71726	1.75498e-10	1.02159e-08	-6.71726
PSMD7	PSMD7	-6.70835	1.84521e-10	1.0682e-08	-6.70835
UBC	UBC	-6.70691	1.86029e-10	1.06912e-08	-6.70691
TPM3	TPM3	-6.69312	2.01028e-10	1.14368e-08	-6.69312
CEND1	CEND1	-6.68818	2.06685e-10	1.16704e-08	-6.68818
INF2	INF2	-6.6664	2.33546e-10	1.29923e-08	-6.6664
MAB21L3	MAB21L3	-6.63999	2.70767e-10	1.4916e-08	-6.63999
FTH1P8	FTH1P8	-6.6333	2.81086e-10	1.53719e-08	-6.6333
SOD1	SOD1	-6.63196	2.83197e-10	1.545e-08	-6.63196
PPTC7	PPTC7	-6.62967	2.86848e-10	1.55739e-08	-6.62967
IGSF21	IGSF21	-6.62176	2.99797e-10	1.61365e-08	-6.62176
SELENOW	SELENOW	-6.62151	3.00224e-10	1.61365e-08	-6.62151
PSMB4	PSMB4	-6.62075	3.01497e-10	1.61365e-08	-6.62075
SLC22A18	SLC22A18	-6.61567	3.10171e-10	1.64836e-08	-6.61567
NANS	NANS	-6.61255	3.15602e-10	1.66215e-08	-6.61255
MID1IP1	MID1IP1	-6.60783	3.24022e-10	1.69406e-08	-6.60783
TPI1P1	TPI1P1	-6.60457	3.29977e-10	1.71725e-08	-6.60457
LAMTOR2	LAMTOR2	-6.60413	3.30778e-10	1.71746e-08	-6.60413
ZFYVE28	ZFYVE28	-6.59777	3.42708e-10	1.77126e-08	-6.59777
BAD	BAD	-6.58325	3.71557e-10	1.90727e-08	-6.58325
ADORA1	ADORA1	-6.57933	3.79756e-10	1.93988e-08	-6.57933
TMUB1	TMUB1	-6.57402	3.91137e-10	1.98522e-08	-6.57402
NAXE	NAXE	-6.57032	3.99263e-10	2.01739e-08	-6.57032
HRAS	HRAS	-6.56783	4.04823e-10	2.03837e-08	-6.56783
PHF24	PHF24	-6.56714	4.0637e-10	2.03961e-08	-6.56714
MYPOP	MYPOP	-6.55728	4.29229e-10	2.13067e-08	-6.55728
MAP2K1	MAP2K1	-6.55481	4.35161e-10	2.15047e-08	-6.55481
AURKAIP1	AURKAIP1	-6.55165	4.42851e-10	2.17914e-08	-6.55165
LRAT	LRAT	-6.55123	4.43887e-10	2.17948e-08	-6.55123
IGHG1	IGHG1	-6.54207	4.67026e-10	2.2539e-08	-6.54207
PLEKHB1	PLEKHB1	-6.53949	4.73746e-10	2.27177e-08	-6.53949
ANKRD34C	ANKRD34C	-6.53276	4.91734e-10	2.33326e-08	-6.53276
SNCA	SNCA	-6.53223	4.93173e-10	2.33518e-08	-6.53223
CNTN2	CNTN2	-6.53007	4.99111e-10	2.3506e-08	-6.53007
AP2S1	AP2S1	-6.52923	5.01422e-10	2.3506e-08	-6.52923
IGHG3	IGHG3	-6.5233	5.18152e-10	2.39575e-08	-6.5233
GANAB	GANAB	-6.51447	5.44085e-10	2.4977e-08	-6.51447
TMEM151A	TMEM151A	-6.51143	5.53318e-10	2.51243e-08	-6.51143
NEFL	NEFL	-6.51085	5.55081e-10	2.51243e-08	-6.51085
TRIM9	TRIM9	-6.50873	5.61634e-10	2.53195e-08	-6.50873
NOS1	NOS1	-6.50393	5.76712e-10	2.58103e-08	-6.50393
SLC3A2	SLC3A2	-6.50381	5.77093e-10	2.58103e-08	-6.50381
ABCF2	ABCF2	-6.49804	5.9575e-10	2.65559e-08	-6.49804
PRAF2	PRAF2	-6.48415	6.43187e-10	2.83178e-08	-6.48415
COPS9	COPS9	-6.47625	6.71796e-10	2.9316e-08	-6.47625
GABRQ	GABRQ	-6.47577	6.73581e-10	2.9316e-08	-6.47577
SCAMP3	SCAMP3	-6.47428	6.79136e-10	2.94414e-08	-6.47428
AL365209.1	AL365209.1	-6.46559	7.12391e-10	3.04553e-08	-6.46559
SURF1	SURF1	-6.46277	7.23534e-10	3.07243e-08	-6.46277
COX8A	COX8A	-6.46273	7.23692e-10	3.07243e-08	-6.46273
NPLOC4	NPLOC4	-6.46033	7.3332e-10	3.09007e-08	-6.46033
VPS37C	VPS37C	-6.45948	7.36728e-10	3.09865e-08	-6.45948
SLC25A22	SLC25A22	-6.45877	7.39627e-10	3.10506e-08	-6.45877
FA2H	FA2H	-6.4519	7.68091e-10	3.20667e-08	-6.4519
OAZ1	OAZ1	-6.4502	7.7528e-10	3.22412e-08	-6.4502
SNCB	SNCB	-6.44217	8.10239e-10	3.32728e-08	-6.44217
NFE2L1	NFE2L1	-6.44034	8.18424e-10	3.3548e-08	-6.44034
UBAC1	UBAC1	-6.43752	8.31195e-10	3.39482e-08	-6.43752
TFE3	TFE3	-6.43527	8.41517e-10	3.43078e-08	-6.43527
ST6GALNAC6	ST6GALNAC6	-6.42925	8.69768e-10	3.5332e-08	-6.42925
SLC18A3	SLC18A3	-6.42791	8.76166e-10	3.5528e-08	-6.42791
DNAL1	DNAL1	-6.42679	8.81557e-10	3.56825e-08	-6.42679
PSMC3	PSMC3	-6.42483	8.91103e-10	3.60044e-08	-6.42483
SLC7A5	SLC7A5	-6.41724	9.28903e-10	3.73979e-08	-6.41724
CPNE6	CPNE6	-6.41528	9.3894e-10	3.76677e-08	-6.41528
UBL5	UBL5	-6.41341	9.48612e-10	3.7854e-08	-6.41341
RAD23A	RAD23A	-6.41281	9.51689e-10	3.79098e-08	-6.41281
TMX2	TMX2	-6.41138	9.59184e-10	3.80986e-08	-6.41138
PLPBP	PLPBP	-6.40815	9.76308e-10	3.85836e-08	-6.40815
PSMD8	PSMD8	-6.40697	9.8264e-10	3.86827e-08	-6.40697
ZDHHC5	ZDHHC5	-6.39961	1.02298e-09	3.9974e-08	-6.39961
SMOX	SMOX	-6.395	1.04906e-09	4.05722e-08	-6.395
MAGEC2	MAGEC2	-6.38694	1.09628e-09	4.19669e-08	-6.38694
UBE2M	UBE2M	-6.38641	1.09945e-09	4.20171e-08	-6.38641
TUBA4A	TUBA4A	-6.38452	1.11089e-09	4.22788e-08	-6.38452
RPS6KA4	RPS6KA4	-6.38435	1.11191e-09	4.22788e-08	-6.38435
ATG9B	ATG9B	-6.38381	1.1152e-09	4.23326e-08	-6.38381
ALDOA	ALDOA	-6.38058	1.135e-09	4.3012e-08	-6.38058
ACOT7	ACOT7	-6.37428	1.1747e-09	4.42935e-08	-6.37428
FUNDC1	FUNDC1	-6.37155	1.19228e-09	4.48815e-08	-6.37155
PJA1	PJA1	-6.3686	1.21165e-09	4.5459e-08	-6.3686
GPI	GPI	-6.364	1.24238e-09	4.65346e-08	-6.364
C11orf24	C11orf24	-6.36223	1.25439e-09	4.69067e-08	-6.36223
TMEM54	TMEM54	-6.35963	1.27231e-09	4.74197e-08	-6.35963
GPR3	GPR3	-6.3578	1.28502e-09	4.76575e-08	-6.3578
SLC22A17	SLC22A17	-6.35645	1.29454e-09	4.79321e-08	-6.35645
VMO1	VMO1	-6.35355	1.31511e-09	4.82193e-08	-6.35355
FKBP2	FKBP2	-6.35268	1.32133e-09	4.82991e-08	-6.35268
NAPA	NAPA	-6.35157	1.32938e-09	4.84023e-08	-6.35157
RCAN1	RCAN1	-6.35147	1.33006e-09	4.84023e-08	-6.35147
TTC1	TTC1	-6.34411	1.38442e-09	5.00397e-08	-6.34411
NUDC	NUDC	-6.34347	1.38921e-09	5.01225e-08	-6.34347
POLR2L	POLR2L	-6.3391	1.42258e-09	5.11629e-08	-6.3391
TALDO1	TALDO1	-6.33328	1.46832e-09	5.2474e-08	-6.33328
VTI1B	VTI1B	-6.33126	1.48448e-09	5.2884e-08	-6.33126
DPP3	DPP3	-6.32977	1.49655e-09	5.32299e-08	-6.32977
IDS	IDS	-6.32698	1.51938e-09	5.38725e-08	-6.32698
CBR1	CBR1	-6.32538	1.53265e-09	5.41729e-08	-6.32538
SERGEF	SERGEF	-6.32291	1.5533e-09	5.47315e-08	-6.32291
AL358473.1	AL358473.1	-6.32021	1.57619e-09	5.53654e-08	-6.32021
FBXW5	FBXW5	-6.31386	1.6314e-09	5.71672e-08	-6.31386
ARMC7	ARMC7	-6.30413	1.71974e-09	5.96652e-08	-6.30413
AP3M2	AP3M2	-6.30158	1.74366e-09	6.02178e-08	-6.30158
GSTO1	GSTO1	-6.29652	1.79207e-09	6.16452e-08	-6.29652
DAP3	DAP3	-6.29261	1.83035e-09	6.2732e-08	-6.29261
LAMTOR1	LAMTOR1	-6.2905	1.85137e-09	6.33561e-08	-6.2905
ROMO1	ROMO1	-6.28994	1.85699e-09	6.34523e-08	-6.28994
ADGRB1	ADGRB1	-6.2874	1.8827e-09	6.41367e-08	-6.2874
ABAT	ABAT	-6.28202	1.93817e-09	6.56495e-08	-6.28202
GAPDH	GAPDH	-6.28197	1.93873e-09	6.56495e-08	-6.28197
DGKZP1	DGKZP1	-6.28161	1.94254e-09	6.568e-08	-6.28161
PIGH	PIGH	-6.28081	1.95091e-09	6.57661e-08	-6.28081
RN7SL471P	RN7SL471P	-6.27231	2.04252e-09	6.84457e-08	-6.27231
GALNT14	GALNT14	-6.26879	2.08169e-09	6.93466e-08	-6.26879
DSCAM	DSCAM	-6.26825	2.08781e-09	6.94481e-08	-6.26825
STIP1	STIP1	-6.2629	2.14897e-09	7.10797e-08	-6.2629
RELA	RELA	-6.26285	2.14945e-09	7.10797e-08	-6.26285
VDAC1	VDAC1	-6.25118	2.28899e-09	7.52535e-08	-6.25118
CALM3	CALM3	-6.24867	2.32017e-09	7.6057e-08	-6.24867
SYN1	SYN1	-6.24075	2.42123e-09	7.85406e-08	-6.24075
UQCR11	UQCR11	-6.24029	2.42723e-09	7.85406e-08	-6.24029
PPM1K	PPM1K	-6.23694	2.47132e-09	7.9625e-08	-6.23694
CARS	CARS	-6.2361	2.48251e-09	7.97582e-08	-6.2361
ASB1	ASB1	-6.23128	2.54772e-09	8.14737e-08	-6.23128
TCEAL4	TCEAL4	-6.22954	2.57161e-09	8.20371e-08	-6.22954
COX4I1	COX4I1	-6.22091	2.69358e-09	8.53256e-08	-6.22091
GOLT1A	GOLT1A	-6.21984	2.70912e-09	8.56979e-08	-6.21984
ATP5H	ATP5H	-6.21915	2.71917e-09	8.58016e-08	-6.21915
NSF	NSF	-6.21798	2.73641e-09	8.60789e-08	-6.21798
ST6GALNAC4	ST6GALNAC4	-6.2116	2.83166e-09	8.86859e-08	-6.2116
FIBP	FIBP	-6.2005	3.00533e-09	9.2984e-08	-6.2005
KCNK5	KCNK5	-6.19612	3.07668e-09	9.46728e-08	-6.19612
QPCTL	QPCTL	-6.19301	3.12822e-09	9.5867e-08	-6.19301
UXS1	UXS1	-6.19221	3.14164e-09	9.60619e-08	-6.19221
NUP98	NUP98	-6.17831	3.38427e-09	1.02052e-07	-6.17831
ANXA6	ANXA6	-6.16987	3.54028e-09	1.05628e-07	-6.16987
KLC2	KLC2	-6.16919	3.55325e-09	1.05653e-07	-6.16919
CMPK2	CMPK2	-6.168	3.57593e-09	1.06131e-07	-6.168
IGKC	IGKC	-6.16527	3.62829e-09	1.07544e-07	-6.16527
GEMIN8	GEMIN8	-6.16255	3.68149e-09	1.08978e-07	-6.16255
EPDR1	EPDR1	-6.16147	3.70266e-09	1.09461e-07	-6.16147
PTGS1	PTGS1	-6.15755	3.78098e-09	1.11485e-07	-6.15755
IGKV4-1	IGKV4-1	-6.1521	3.8925e-09	1.14177e-07	-6.1521
STK33	STK33	-6.13741	4.20926e-09	1.22671e-07	-6.13741
AAGAB	AAGAB	-6.13277	4.31438e-09	1.2525e-07	-6.13277
AC078819.1	AC078819.1	-6.12285	4.54824e-09	1.31029e-07	-6.12285
DOHH	DOHH	-6.12163	4.57768e-09	1.31541e-07	-6.12163
CETN2	CETN2	-6.11776	4.67295e-09	1.33938e-07	-6.11776
TOR3A	TOR3A	-6.11417	4.7628e-09	1.35996e-07	-6.11417
SLC50A1	SLC50A1	-6.11226	4.81144e-09	1.3686e-07	-6.11226
BAG1	BAG1	-6.11144	4.83223e-09	1.3694e-07	-6.11144
HK1	HK1	-6.11037	4.85988e-09	1.3755e-07	-6.11037
PYURF	PYURF	-6.10727	4.94035e-09	1.39478e-07	-6.10727
NEFM	NEFM	-6.10671	4.95523e-09	1.39724e-07	-6.10671
PPARGC1B	PPARGC1B	-6.10088	5.11081e-09	1.43752e-07	-6.10088
HTATIP2	HTATIP2	-6.09815	5.18521e-09	1.45663e-07	-6.09815
SORCS3	SORCS3	-6.08789	5.47488e-09	1.52098e-07	-6.08789
RELT	RELT	-6.07908	5.73629e-09	1.58e-07	-6.07908
SCAMP4	SCAMP4	-6.07794	5.77099e-09	1.58762e-07	-6.07794
RRP12	RRP12	-6.07364	5.9038e-09	1.62021e-07	-6.07364
NAA10	NAA10	-6.07135	5.97559e-09	1.63593e-07	-6.07135
BCL2L1	BCL2L1	-6.06898	6.05101e-09	1.65058e-07	-6.06898
NSDHL	NSDHL	-6.06285	6.24993e-09	1.69665e-07	-6.06285
HSP90AA1	HSP90AA1	-6.06122	6.30392e-09	1.70925e-07	-6.06122
AP003774.1	AP003774.1	-6.06092	6.31397e-09	1.70992e-07	-6.06092
LPIN2	LPIN2	-6.0599	6.34815e-09	1.71712e-07	-6.0599
MAGEC1	MAGEC1	-6.05777	6.4198e-09	1.73442e-07	-6.05777
CMC4	CMC4	-6.05753	6.42806e-09	1.73458e-07	-6.05753
HSD17B10	HSD17B10	-6.05687	6.45058e-09	1.73858e-07	-6.05687
ELOF1	ELOF1	-6.05523	6.5065e-09	1.74671e-07	-6.05523
NAGS	NAGS	-6.05486	6.51941e-09	1.74671e-07	-6.05486
TGFBR3L	TGFBR3L	-6.05359	6.56294e-09	1.75421e-07	-6.05359
AATK	AATK	-6.04497	6.86844e-09	1.82937e-07	-6.04497
C19orf53	C19orf53	-6.03889	7.09191e-09	1.86905e-07	-6.03889
PPP1CA	PPP1CA	-6.0371	7.15899e-09	1.88234e-07	-6.0371
KDM6A	KDM6A	-6.03474	7.24864e-09	1.8991e-07	-6.03474
NSMCE1	NSMCE1	-6.03454	7.25634e-09	1.8991e-07	-6.03454
OSBP	OSBP	-6.03381	7.28419e-09	1.90418e-07	-6.03381
TSSC4	TSSC4	-6.03244	7.33708e-09	1.91464e-07	-6.03244
AIP	AIP	-6.03146	7.37487e-09	1.92121e-07	-6.03146
ADCY3	ADCY3	-6.02961	7.44695e-09	1.93552e-07	-6.02961
NINJ1	NINJ1	-6.02724	7.54042e-09	1.95084e-07	-6.02724
BRI3BP	BRI3BP	-6.02315	7.70456e-09	1.98195e-07	-6.02315
SYVN1	SYVN1	-6.02156	7.76917e-09	1.99606e-07	-6.02156
NGB	NGB	-6.02136	7.77709e-09	1.99606e-07	-6.02136
ANKRD33B	ANKRD33B	-6.01541	8.02409e-09	2.04238e-07	-6.01541
PTPN5	PTPN5	-6.01499	8.04191e-09	2.04313e-07	-6.01499
ESYT3	ESYT3	-6.01086	8.21825e-09	2.07912e-07	-6.01086
COA6	COA6	-6.01081	8.22038e-09	2.07912e-07	-6.01081
RTL8C	RTL8C	-6.00892	8.30235e-09	2.0975e-07	-6.00892
SPATA2L	SPATA2L	-6.00753	8.3632e-09	2.10816e-07	-6.00753
F12	F12	-6.00593	8.43395e-09	2.1189e-07	-6.00593
VOPP1	VOPP1	-6.00438	8.5029e-09	2.13148e-07	-6.00438
IGHV4-34	IGHV4-34	-6.00292	8.56812e-09	2.14545e-07	-6.00292
FTH1P11	FTH1P11	-5.99945	8.72564e-09	2.17765e-07	-5.99945
SLC1A5	SLC1A5	-5.99317	9.01749e-09	2.23321e-07	-5.99317
ENTPD6	ENTPD6	-5.98464	9.42985e-09	2.31755e-07	-5.98464
MFSD12	MFSD12	-5.98355	9.48379e-09	2.32415e-07	-5.98355
GLIS1	GLIS1	-5.98347	9.48758e-09	2.32415e-07	-5.98347
RPS4X	RPS4X	-5.97939	9.69225e-09	2.36659e-07	-5.97939
ABHD12	ABHD12	-5.97643	9.84343e-09	2.39831e-07	-5.97643
YIF1A	YIF1A	-5.97565	9.88389e-09	2.40299e-07	-5.97565
PARVB	PARVB	-5.97504	9.91562e-09	2.40811e-07	-5.97504
MRPL34	MRPL34	-5.97408	9.96554e-09	2.41763e-07	-5.97408
PRDX1	PRDX1	-5.97359	9.99082e-09	2.42117e-07	-5.97359
FARSA	FARSA	-5.97091	1.01318e-08	2.45006e-07	-5.97091
IGKV3-20	IGKV3-20	-5.96437	1.04843e-08	2.52991e-07	-5.96437
PLEKHB2	PLEKHB2	-5.95812	1.08324e-08	2.60277e-07	-5.95812
RSPO2	RSPO2	-5.95744	1.08705e-08	2.60915e-07	-5.95744
COX6A1P2	COX6A1P2	-5.9521	1.11778e-08	2.67437e-07	-5.9521
F8A1	F8A1	-5.95182	1.1194e-08	2.67543e-07	-5.95182
IGHG2	IGHG2	-5.95086	1.12502e-08	2.68602e-07	-5.95086
PARD6A	PARD6A	-5.94921	1.13475e-08	2.70067e-07	-5.94921
MESP1	MESP1	-5.94543	1.15734e-08	2.75154e-07	-5.94543
PUDP	PUDP	-5.94492	1.16044e-08	2.75602e-07	-5.94492
LSM10	LSM10	-5.9445	1.16298e-08	2.75915e-07	-5.9445
TINCR	TINCR	-5.94336	1.16989e-08	2.77263e-07	-5.94336
TM7SF3	TM7SF3	-5.93699	1.20943e-08	2.84839e-07	-5.93699
TMEM45B	TMEM45B	-5.93536	1.21971e-08	2.86664e-07	-5.93536
NT5DC3	NT5DC3	-5.93387	1.22918e-08	2.88589e-07	-5.93387
DRC1	DRC1	-5.92888	1.26157e-08	2.93752e-07	-5.92888
SEC14L6	SEC14L6	-5.92799	1.2674e-08	2.94615e-07	-5.92799
TAC1	TAC1	-5.92792	1.26789e-08	2.94615e-07	-5.92792
KRTCAP2	KRTCAP2	-5.92678	1.27538e-08	2.96052e-07	-5.92678
NDUFA8	NDUFA8	-5.92142	1.31144e-08	3.03176e-07	-5.92142
PHLDA3	PHLDA3	-5.91522	1.35445e-08	3.1216e-07	-5.91522
UQCRQ	UQCRQ	-5.9145	1.35948e-08	3.1268e-07	-5.9145
TOX4	TOX4	-5.91167	1.37962e-08	3.16025e-07	-5.91167
PSMA5	PSMA5	-5.91027	1.38973e-08	3.18018e-07	-5.91027
SRPRB	SRPRB	-5.90945	1.39561e-08	3.18954e-07	-5.90945
SPAG1	SPAG1	-5.90583	1.42209e-08	3.23956e-07	-5.90583
RAB1B	RAB1B	-5.9036	1.43869e-08	3.26249e-07	-5.9036
SLC39A3	SLC39A3	-5.90037	1.46296e-08	3.31417e-07	-5.90037
RPS19BP1	RPS19BP1	-5.89719	1.48732e-08	3.34628e-07	-5.89719
IGHV3-7	IGHV3-7	-5.89717	1.4875e-08	3.34628e-07	-5.89717
ADAM23	ADAM23	-5.89636	1.4937e-08	3.35354e-07	-5.89636
PSMC1	PSMC1	-5.89438	1.50913e-08	3.38147e-07	-5.89438
GFAP	GFAP	-5.88595	1.57655e-08	3.51172e-07	-5.88595
OLFM1	OLFM1	-5.88451	1.58828e-08	3.5308e-07	-5.88451
AMPD2	AMPD2	-5.88277	1.60266e-08	3.55576e-07	-5.88277
ELMO1	ELMO1	-5.87055	1.70731e-08	3.75476e-07	-5.87055
LINC00511	LINC00511	-5.86664	1.74217e-08	3.82025e-07	-5.86664
AC108002.1	AC108002.1	-5.86445	1.76199e-08	3.85766e-07	-5.86445
NDUFB7	NDUFB7	-5.86362	1.76952e-08	3.86896e-07	-5.86362
NAT8L	NAT8L	-5.86187	1.78563e-08	3.89665e-07	-5.86187
NPTX1	NPTX1	-5.85974	1.80532e-08	3.93201e-07	-5.85974
EIF2B2	EIF2B2	-5.85517	1.84842e-08	4.01814e-07	-5.85517
HSP90AA2P	HSP90AA2P	-5.85404	1.85923e-08	4.03774e-07	-5.85404
GPRIN3	GPRIN3	-5.84863	1.91189e-08	4.12829e-07	-5.84863
ASCL2	ASCL2	-5.84195	1.97888e-08	4.2545e-07	-5.84195
CD83	CD83	-5.84186	1.97976e-08	4.2545e-07	-5.84186
IRAK2	IRAK2	-5.84098	1.9888e-08	4.26581e-07	-5.84098
CLEC2L	CLEC2L	-5.83498	2.05127e-08	4.39147e-07	-5.83498
IGHV3-21	IGHV3-21	-5.83437	2.0577e-08	4.40106e-07	-5.83437
PDIA4	PDIA4	-5.83118	2.0917e-08	4.46111e-07	-5.83118
MBOAT7	MBOAT7	-5.82957	2.10913e-08	4.49404e-07	-5.82957
C9orf16	C9orf16	-5.82709	2.13618e-08	4.5431e-07	-5.82709
RELL2	RELL2	-5.82507	2.1585e-08	4.57137e-07	-5.82507
C1orf216	C1orf216	-5.81914	2.2254e-08	4.69309e-07	-5.81914
SPR	SPR	-5.8174	2.24537e-08	4.73078e-07	-5.8174
HLA-DOA	HLA-DOA	-5.81528	2.26991e-08	4.76934e-07	-5.81528
NDUFA2	NDUFA2	-5.81509	2.27212e-08	4.76934e-07	-5.81509
AC026464.4	AC026464.4	-5.81416	2.28306e-08	4.77862e-07	-5.81416
CHPF	CHPF	-5.81274	2.29975e-08	4.79634e-07	-5.81274
CHMP4B	CHMP4B	-5.81273	2.29985e-08	4.79634e-07	-5.81273
CHL1-AS2	CHL1-AS2	-5.81157	2.31367e-08	4.81183e-07	-5.81157
COPS7A	COPS7A	-5.80839	2.35177e-08	4.87169e-07	-5.80839
SMPD1	SMPD1	-5.80826	2.35324e-08	4.87169e-07	-5.80826
EPPK1	EPPK1	-5.80784	2.35837e-08	4.87786e-07	-5.80784
RHBDF1P1	RHBDF1P1	-5.80557	2.38597e-08	4.92143e-07	-5.80557
HABP4	HABP4	-5.80476	2.396e-08	4.93759e-07	-5.80476
TBCB	TBCB	-5.80378	2.40804e-08	4.95336e-07	-5.80378
PKN1	PKN1	-5.80061	2.44755e-08	5.01638e-07	-5.80061
GPR137	GPR137	-5.79722	2.49043e-08	5.0904e-07	-5.79722
KXD1	KXD1	-5.79374	2.53523e-08	5.16792e-07	-5.79374
IFITM10	IFITM10	-5.79165	2.56258e-08	5.21897e-07	-5.79165
CALCA	CALCA	-5.79019	2.58172e-08	5.24377e-07	-5.79019
IGHV3-15	IGHV3-15	-5.7811	2.70471e-08	5.43977e-07	-5.7811
MPV17L2	MPV17L2	-5.77726	2.75844e-08	5.52814e-07	-5.77726
PSMD13	PSMD13	-5.77522	2.78733e-08	5.56948e-07	-5.77522
NPTXR	NPTXR	-5.77468	2.79504e-08	5.57674e-07	-5.77468
IGHV1-46	IGHV1-46	-5.7723	2.82926e-08	5.62514e-07	-5.7723
RBM11	RBM11	-5.77225	2.83008e-08	5.62514e-07	-5.77225
AHNAK2	AHNAK2	-5.77213	2.83175e-08	5.62514e-07	-5.77213
SLC35F3	SLC35F3	-5.76709	2.90564e-08	5.76686e-07	-5.76709
IMP3	IMP3	-5.76654	2.91384e-08	5.77805e-07	-5.76654
ZNF593	ZNF593	-5.76502	2.93659e-08	5.81806e-07	-5.76502
CAPNS1	CAPNS1	-5.76474	2.94067e-08	5.82104e-07	-5.76474
PHB	PHB	-5.75746	3.05203e-08	6.0151e-07	-5.75746
PODNL1	PODNL1	-5.75603	3.07448e-08	6.05407e-07	-5.75603
EHD3	EHD3	-5.75436	3.10072e-08	6.09511e-07	-5.75436
FEZ1	FEZ1	-5.75238	3.13216e-08	6.13555e-07	-5.75238
ATP6AP1	ATP6AP1	-5.75177	3.14201e-08	6.14953e-07	-5.75177
AC024610.2	AC024610.2	-5.75053	3.16187e-08	6.16702e-07	-5.75053
RAP1GAP	RAP1GAP	-5.74792	3.2043e-08	6.23314e-07	-5.74792
NDUFA6	NDUFA6	-5.7435	3.2773e-08	6.35375e-07	-5.7435
RABEPK	RABEPK	-5.74047	3.32818e-08	6.44685e-07	-5.74047
BABAM1	BABAM1	-5.73355	3.44765e-08	6.64975e-07	-5.73355
FAM135B	FAM135B	-5.73301	3.45715e-08	6.65906e-07	-5.73301
HTR6	HTR6	-5.73294	3.45837e-08	6.65906e-07	-5.73294
SARS	SARS	-5.72989	3.51235e-08	6.75148e-07	-5.72989
YKT6	YKT6	-5.72899	3.52844e-08	6.76159e-07	-5.72899
BHLHE40	BHLHE40	-5.727	3.56439e-08	6.81094e-07	-5.727
AHSA1	AHSA1	-5.72631	3.57689e-08	6.82904e-07	-5.72631
SNX25	SNX25	-5.72526	3.59607e-08	6.8483e-07	-5.72526
MYDGF	MYDGF	-5.72446	3.61066e-08	6.87029e-07	-5.72446
ARNTL2	ARNTL2	-5.72271	3.64293e-08	6.92003e-07	-5.72271
CLTB	CLTB	-5.72113	3.67229e-08	6.96409e-07	-5.72113
QSOX1	QSOX1	-5.71782	3.73475e-08	7.05294e-07	-5.71782
NDUFB2	NDUFB2	-5.71413	3.80538e-08	7.16833e-07	-5.71413
DEGS1	DEGS1	-5.71385	3.81063e-08	7.17223e-07	-5.71385
RCN1P2	RCN1P2	-5.71275	3.83214e-08	7.20161e-07	-5.71275
RN7SL767P	RN7SL767P	-5.71272	3.83261e-08	7.20161e-07	-5.71272
CCDC187	CCDC187	-5.70851	3.91548e-08	7.33901e-07	-5.70851
CCDC189	CCDC189	-5.70758	3.93388e-08	7.36738e-07	-5.70758
AC012085.1	AC012085.1	-5.70739	3.93772e-08	7.36847e-07	-5.70739
SURF2	SURF2	-5.70686	3.94829e-08	7.38213e-07	-5.70686
PRPF19	PRPF19	-5.70647	3.9561e-08	7.39062e-07	-5.70647
CHMP2A	CHMP2A	-5.70596	3.9664e-08	7.40372e-07	-5.70596
PPP4R4	PPP4R4	-5.70562	3.97318e-08	7.41026e-07	-5.70562
ATP6V0E2	ATP6V0E2	-5.70446	3.99667e-08	7.44178e-07	-5.70446
USP2	USP2	-5.70275	4.03159e-08	7.50062e-07	-5.70275
CDC37	CDC37	-5.69904	4.10802e-08	7.63025e-07	-5.69904
CFC1	CFC1	-5.69884	4.11228e-08	7.63187e-07	-5.69884
TOMM34	TOMM34	-5.69708	4.14902e-08	7.68743e-07	-5.69708
GDA	GDA	-5.69634	4.16462e-08	7.71001e-07	-5.69634
PYCR2	PYCR2	-5.69386	4.21722e-08	7.78187e-07	-5.69386
IGHV3-11	IGHV3-11	-5.69007	4.29901e-08	7.9134e-07	-5.69007
MAGT1	MAGT1	-5.68991	4.30252e-08	7.91342e-07	-5.68991
CDIP1	CDIP1	-5.68925	4.31681e-08	7.92678e-07	-5.68925
MED29	MED29	-5.68547	4.4003e-08	8.04088e-07	-5.68547
ALDH5A1	ALDH5A1	-5.6839	4.43545e-08	8.092e-07	-5.6839
ARF1	ARF1	-5.68033	4.51617e-08	8.19884e-07	-5.68033
LINC00327	LINC00327	-5.67965	4.5318e-08	8.20812e-07	-5.67965
HS3ST2	HS3ST2	-5.67662	4.60168e-08	8.32135e-07	-5.67662
HARS	HARS	-5.67328	4.68016e-08	8.43623e-07	-5.67328
GALNT2	GALNT2	-5.67225	4.70447e-08	8.4733e-07	-5.67225
NLGN4X	NLGN4X	-5.67155	4.72106e-08	8.48963e-07	-5.67155
LAGE3	LAGE3	-5.66886	4.78562e-08	8.59206e-07	-5.66886
HSPA5	HSPA5	-5.6678	4.81145e-08	8.62472e-07	-5.6678
NUDT22	NUDT22	-5.66728	4.82398e-08	8.64032e-07	-5.66728
GPC5	GPC5	-5.66662	4.84011e-08	8.66234e-07	-5.66662
COX14	COX14	-5.66207	4.95254e-08	8.81467e-07	-5.66207
GUK1	GUK1	-5.66043	4.99382e-08	8.87415e-07	-5.66043
PGAM4	PGAM4	-5.65231	5.20246e-08	9.20111e-07	-5.65231
SSNA1	SSNA1	-5.65148	5.2244e-08	9.21861e-07	-5.65148
PARK7	PARK7	-5.65029	5.25572e-08	9.25941e-07	-5.65029
MORF4L2	MORF4L2	-5.6469	5.3462e-08	9.40416e-07	-5.6469
PIGT	PIGT	-5.64596	5.37154e-08	9.44136e-07	-5.64596
SCN2B	SCN2B	-5.64562	5.3807e-08	9.45011e-07	-5.64562
AP1M1	AP1M1	-5.64033	5.52618e-08	9.69055e-07	-5.64033
DGKZ	DGKZ	-5.63508	5.67404e-08	9.88842e-07	-5.63508
TMEM9B	TMEM9B	-5.6327	5.74217e-08	9.99173e-07	-5.6327
HSPA6	HSPA6	-5.63245	5.74967e-08	9.99707e-07	-5.63245
CA5BP1	CA5BP1	-5.62832	5.87021e-08	1.01831e-06	-5.62832
PSMB5	PSMB5	-5.62516	5.96404e-08	1.03221e-06	-5.62516
TMEM187	TMEM187	-5.61669	6.22307e-08	1.07457e-06	-5.61669
LAMTOR4	LAMTOR4	-5.61523	6.26882e-08	1.08e-06	-5.61523
COX6B1	COX6B1	-5.61477	6.28334e-08	1.08167e-06	-5.61477
MAGEB2	MAGEB2	-5.61438	6.29589e-08	1.08301e-06	-5.61438
SECTM1	SECTM1	-5.61174	6.37965e-08	1.09491e-06	-5.61174
MAP2K3	MAP2K3	-5.6086	6.48085e-08	1.10807e-06	-5.6086
ABCA2	ABCA2	-5.60712	6.52912e-08	1.11296e-06	-5.60712
LINC01310	LINC01310	-5.60446	6.6168e-08	1.12282e-06	-5.60446
SLC6A17	SLC6A17	-5.6009	6.73575e-08	1.14043e-06	-5.6009
CCDC47	CCDC47	-5.60056	6.74741e-08	1.14155e-06	-5.60056
RBMX2	RBMX2	-5.59364	6.98534e-08	1.17739e-06	-5.59364
TRPM8	TRPM8	-5.59337	6.99479e-08	1.1774e-06	-5.59337
BEX3	BEX3	-5.59294	7.00975e-08	1.17887e-06	-5.59294
ENOPH1	ENOPH1	-5.58913	7.14468e-08	1.19799e-06	-5.58913
MMD2	MMD2	-5.58823	7.17702e-08	1.20252e-06	-5.58823
SLC9A3	SLC9A3	-5.584	7.33021e-08	1.22586e-06	-5.584
2023-09-09	2023-09-09	-5.58299	7.3673e-08	1.22984e-06	-5.58299
FTH1P2	FTH1P2	-5.58035	7.46539e-08	1.24413e-06	-5.58035
CALCB	CALCB	-5.57972	7.48873e-08	1.24517e-06	-5.57972
BEST1	BEST1	-5.57261	7.75937e-08	1.28485e-06	-5.57261
MAP7D2	MAP7D2	-5.57173	7.79383e-08	1.28961e-06	-5.57173
GADD45GIP1	GADD45GIP1	-5.57126	7.81202e-08	1.29167e-06	-5.57126
CST1	CST1	-5.57059	7.83805e-08	1.29503e-06	-5.57059
IDH3A	IDH3A	-5.57023	7.85237e-08	1.29644e-06	-5.57023
GAL3ST1	GAL3ST1	-5.56884	7.90702e-08	1.30261e-06	-5.56884
ADIPOR1	ADIPOR1	-5.56798	7.94085e-08	1.30628e-06	-5.56798
CD81	CD81	-5.56759	7.95625e-08	1.30759e-06	-5.56759
HSPA8	HSPA8	-5.56518	8.05272e-08	1.31987e-06	-5.56518
CCDC124	CCDC124	-5.56266	8.15419e-08	1.33407e-06	-5.56266
RASEF	RASEF	-5.56259	8.15704e-08	1.33407e-06	-5.56259
PSENEN	PSENEN	-5.56057	8.23971e-08	1.34661e-06	-5.56057
CHAT	CHAT	-5.55877	8.31388e-08	1.35763e-06	-5.55877
AC105942.1	AC105942.1	-5.5585	8.32515e-08	1.35763e-06	-5.5585
MIEN1	MIEN1	-5.55811	8.34147e-08	1.35874e-06	-5.55811
MBP	MBP	-5.55805	8.34398e-08	1.35874e-06	-5.55805
IGKV2-28	IGKV2-28	-5.55756	8.36419e-08	1.36105e-06	-5.55756
HUWE1	HUWE1	-5.55623	8.41982e-08	1.36714e-06	-5.55623
BCAN	BCAN	-5.55621	8.42093e-08	1.36714e-06	-5.55621
SPIN2B	SPIN2B	-5.55412	8.50873e-08	1.3796e-06	-5.55412
GRWD1	GRWD1	-5.5491	8.72435e-08	1.41051e-06	-5.5491
TEX2	TEX2	-5.54576	8.87061e-08	1.43108e-06	-5.54576
TECR	TECR	-5.54328	8.98074e-08	1.44678e-06	-5.54328
RASGRF1	RASGRF1	-5.54192	9.04164e-08	1.45556e-06	-5.54192
RN7SL1	RN7SL1	-5.54136	9.06684e-08	1.45857e-06	-5.54136
CDK5	CDK5	-5.53916	9.16657e-08	1.47147e-06	-5.53916
KIF19	KIF19	-5.53747	9.24378e-08	1.48281e-06	-5.53747
FTH1P20	FTH1P20	-5.53639	9.29334e-08	1.48759e-06	-5.53639
GMPR2	GMPR2	-5.53602	9.31064e-08	1.48931e-06	-5.53602
CYP2U1	CYP2U1	-5.53573	9.32414e-08	1.49041e-06	-5.53573
IGLV1-44	IGLV1-44	-5.53546	9.33651e-08	1.49133e-06	-5.53546
GPX1	GPX1	-5.53402	9.40362e-08	1.49993e-06	-5.53402
CHM	CHM	-5.528	9.68891e-08	1.53892e-06	-5.528
ACTRT3	ACTRT3	-5.52753	9.71176e-08	1.54146e-06	-5.52753
IGHA2	IGHA2	-5.52685	9.74449e-08	1.5434e-06	-5.52685
SETD3	SETD3	-5.52494	9.83729e-08	1.55483e-06	-5.52494
AC107373.2	AC107373.2	-5.52407	9.8799e-08	1.55938e-06	-5.52407
SH3BGRL3	SH3BGRL3	-5.51902	1.01305e-07	1.59337e-06	-5.51902
PRNP	PRNP	-5.51788	1.01877e-07	1.60014e-06	-5.51788
TIMM10	TIMM10	-5.5158	1.02934e-07	1.61449e-06	-5.5158
RPL36AL	RPL36AL	-5.51521	1.03236e-07	1.61699e-06	-5.51521
EXT2	EXT2	-5.51379	1.03967e-07	1.62505e-06	-5.51379
AC144652.1	AC144652.1	-5.51098	1.05425e-07	1.64215e-06	-5.51098
DYNLT3	DYNLT3	-5.51047	1.05691e-07	1.64403e-06	-5.51047
LRRC37A15P	LRRC37A15P	-5.50958	1.06154e-07	1.64897e-06	-5.50958
RHEBL1	RHEBL1	-5.5089	1.06517e-07	1.65346e-06	-5.5089
IGKV2-30	IGKV2-30	-5.50795	1.07019e-07	1.65898e-06	-5.50795
FCGR1A	FCGR1A	-5.50695	1.07548e-07	1.66265e-06	-5.50695
STIM1	STIM1	-5.50554	1.08299e-07	1.67193e-06	-5.50554
RNF187	RNF187	-5.50078	1.10882e-07	1.70715e-06	-5.50078
IGLC1	IGLC1	-5.50026	1.1117e-07	1.71041e-06	-5.50026
FAM189B	FAM189B	-5.49959	1.11539e-07	1.71487e-06	-5.49959
CBX4	CBX4	-5.49946	1.11612e-07	1.71487e-06	-5.49946
NTSR2	NTSR2	-5.49841	1.12191e-07	1.7226e-06	-5.49841
EPHA8	EPHA8	-5.49769	1.12593e-07	1.72642e-06	-5.49769
PSMD2	PSMD2	-5.49548	1.13827e-07	1.73827e-06	-5.49548
RDH12	RDH12	-5.49347	1.14963e-07	1.75324e-06	-5.49347
IGLC2	IGLC2	-5.48939	1.17307e-07	1.78297e-06	-5.48939
DPCD	DPCD	-5.48741	1.18459e-07	1.79806e-06	-5.48741
CYB5R1	CYB5R1	-5.48564	1.19497e-07	1.81017e-06	-5.48564
UCK1	UCK1	-5.48222	1.21533e-07	1.83363e-06	-5.48222
SYT16	SYT16	-5.48157	1.21923e-07	1.83829e-06	-5.48157
TMED9	TMED9	-5.48114	1.22186e-07	1.84102e-06	-5.48114
LITAF	LITAF	-5.47869	1.23669e-07	1.86088e-06	-5.47869
EMC7	EMC7	-5.47812	1.2402e-07	1.86493e-06	-5.47812
EIF6	EIF6	-5.47621	1.25192e-07	1.88005e-06	-5.47621
CORO1B	CORO1B	-5.47439	1.26318e-07	1.89569e-06	-5.47439
HNRNPH2	HNRNPH2	-5.47336	1.26965e-07	1.90288e-06	-5.47336
ELOVL7	ELOVL7	-5.47149	1.28137e-07	1.91916e-06	-5.47149
SSR4	SSR4	-5.47107	1.28407e-07	1.92096e-06	-5.47107
SLCO4A1	SLCO4A1	-5.47103	1.28427e-07	1.92096e-06	-5.47103
LRRC10B	LRRC10B	-5.47029	1.289e-07	1.92605e-06	-5.47029
FBXO2	FBXO2	-5.47023	1.28938e-07	1.92605e-06	-5.47023
SLC2A5	SLC2A5	-5.46858	1.29988e-07	1.93789e-06	-5.46858
PGRMC1	PGRMC1	-5.46733	1.30793e-07	1.9486e-06	-5.46733
CLTC	CLTC	-5.46437	1.32717e-07	1.97466e-06	-5.46437
TPH2	TPH2	-5.46068	1.3515e-07	2.00296e-06	-5.46068
TSR3	TSR3	-5.45843	1.36654e-07	2.02391e-06	-5.45843
COPE	COPE	-5.45823	1.3679e-07	2.02406e-06	-5.45823
ADCY7	ADCY7	-5.45697	1.3764e-07	2.03318e-06	-5.45697
FKBP8	FKBP8	-5.45633	1.38073e-07	2.03691e-06	-5.45633
STUB1	STUB1	-5.4559	1.38366e-07	2.0399e-06	-5.4559
ACSL4	ACSL4	-5.45479	1.39119e-07	2.04833e-06	-5.45479
DNAJB1	DNAJB1	-5.45452	1.39305e-07	2.04973e-06	-5.45452
KIF17	KIF17	-5.4531	1.40282e-07	2.05874e-06	-5.4531
CPEB1-AS1	CPEB1-AS1	-5.45274	1.40534e-07	2.06055e-06	-5.45274
IL11	IL11	-5.45211	1.40966e-07	2.06476e-06	-5.45211
NPTN	NPTN	-5.44812	1.4376e-07	2.09992e-06	-5.44812
TMEM205	TMEM205	-5.44783	1.43964e-07	2.1005e-06	-5.44783
GIPC1	GIPC1	-5.44705	1.44519e-07	2.10724e-06	-5.44705
SNX12	SNX12	-5.44045	1.49279e-07	2.16669e-06	-5.44045
SCD	SCD	-5.44034	1.4936e-07	2.16669e-06	-5.44034
NECAB2	NECAB2	-5.44008	1.49552e-07	2.16802e-06	-5.44008
PNMA6F	PNMA6F	-5.43774	1.51276e-07	2.18331e-06	-5.43774
AMIGO1	AMIGO1	-5.43708	1.51768e-07	2.18797e-06	-5.43708
ETV7	ETV7	-5.43488	1.53417e-07	2.20705e-06	-5.43488
RPP25L	RPP25L	-5.4338	1.54233e-07	2.21714e-06	-5.4338
PIM3	PIM3	-5.43351	1.54451e-07	2.21714e-06	-5.43351
NIPAL4	NIPAL4	-5.43317	1.54707e-07	2.21714e-06	-5.43317
CCDC86	CCDC86	-5.42966	1.57394e-07	2.25279e-06	-5.42966
CNGA3	CNGA3	-5.42754	1.59038e-07	2.27489e-06	-5.42754
NIPAL1	NIPAL1	-5.42412	1.61729e-07	2.30607e-06	-5.42412
ADI1	ADI1	-5.42391	1.61895e-07	2.30697e-06	-5.42391
DNASE1L1	DNASE1L1	-5.4212	1.64056e-07	2.33336e-06	-5.4212
AP3D1	AP3D1	-5.42069	1.64473e-07	2.33589e-06	-5.42069
SYN2	SYN2	-5.41935	1.65551e-07	2.34428e-06	-5.41935
PLD4	PLD4	-5.41802	1.66633e-07	2.35665e-06	-5.41802
LY6E	LY6E	-5.41734	1.67188e-07	2.36154e-06	-5.41734
FDPS	FDPS	-5.41268	1.71048e-07	2.40853e-06	-5.41268
NDUFAB1	NDUFAB1	-5.40992	1.73369e-07	2.43212e-06	-5.40992
NKAIN2	NKAIN2	-5.40776	1.75216e-07	2.45202e-06	-5.40776
VPS4A	VPS4A	-5.40512	1.77486e-07	2.48216e-06	-5.40512
POPDC3	POPDC3	-5.40492	1.77664e-07	2.48312e-06	-5.40492
PSMA7	PSMA7	-5.4045	1.78023e-07	2.48548e-06	-5.4045
CNDP2	CNDP2	-5.40304	1.79302e-07	2.49983e-06	-5.40304
DKK3	DKK3	-5.40237	1.79894e-07	2.50653e-06	-5.40237
BDNF	BDNF	-5.40187	1.80333e-07	2.5111e-06	-5.40187
IGHG4	IGHG4	-5.40119	1.80932e-07	2.51634e-06	-5.40119
XPO6	XPO6	-5.39773	1.8401e-07	2.54815e-06	-5.39773
RHEB	RHEB	-5.39562	1.85917e-07	2.56985e-06	-5.39562
FAM234B	FAM234B	-5.3951	1.86395e-07	2.57487e-06	-5.3951
PSME2	PSME2	-5.39495	1.86527e-07	2.57512e-06	-5.39495
C5orf49	C5orf49	-5.39427	1.87146e-07	2.58168e-06	-5.39427
HINT2	HINT2	-5.39404	1.87359e-07	2.58187e-06	-5.39404
SRPRA	SRPRA	-5.39299	1.88321e-07	2.59197e-06	-5.39299
AP2A1	AP2A1	-5.39072	1.90417e-07	2.61603e-06	-5.39072
IGLV1-40	IGLV1-40	-5.38771	1.93232e-07	2.65049e-06	-5.38771
TRAPPC9	TRAPPC9	-5.38637	1.94498e-07	2.66238e-06	-5.38637
CCDC107	CCDC107	-5.38589	1.94961e-07	2.66549e-06	-5.38589
TOR1A	TOR1A	-5.38244	1.98268e-07	2.70579e-06	-5.38244
YRDC	YRDC	-5.38121	1.99461e-07	2.72043e-06	-5.38121
GPX4	GPX4	-5.37952	2.01106e-07	2.7379e-06	-5.37952
IGHV1-3	IGHV1-3	-5.37854	2.02064e-07	2.74763e-06	-5.37854
LYNX1	LYNX1	-5.37797	2.02627e-07	2.75198e-06	-5.37797
RN7SL4P	RN7SL4P	-5.37777	2.02831e-07	2.75309e-06	-5.37777
IGKV3-15	IGKV3-15	-5.37536	2.0522e-07	2.7805e-06	-5.37536
NLGN3	NLGN3	-5.3736	2.06986e-07	2.79772e-06	-5.3736
FAM87A	FAM87A	-5.3733	2.07293e-07	2.8002e-06	-5.3733
LOXL1-AS1	LOXL1-AS1	-5.37245	2.08147e-07	2.80837e-06	-5.37245
IGKV1D-39	IGKV1D-39	-5.37003	2.10612e-07	2.83823e-06	-5.37003
BTBD1	BTBD1	-5.36854	2.12149e-07	2.85215e-06	-5.36854
CARD9	CARD9	-5.36723	2.135e-07	2.86348e-06	-5.36723
POLR2G	POLR2G	-5.36625	2.14528e-07	2.87469e-06	-5.36625
CAP1	CAP1	-5.36619	2.1459e-07	2.87469e-06	-5.36619
CRTAC1	CRTAC1	-5.36524	2.15578e-07	2.88451e-06	-5.36524
SNCG	SNCG	-5.36374	2.17158e-07	2.90049e-06	-5.36374
PCDH8	PCDH8	-5.36279	2.18161e-07	2.91217e-06	-5.36279
BET1L	BET1L	-5.36194	2.19069e-07	2.92256e-06	-5.36194
EML2	EML2	-5.35988	2.21274e-07	2.95023e-06	-5.35988
NENF	NENF	-5.35567	2.2584e-07	2.99648e-06	-5.35567
IGKV1-16	IGKV1-16	-5.35559	2.25937e-07	2.99648e-06	-5.35559
ARF3	ARF3	-5.35409	2.2758e-07	3.0165e-06	-5.35409
MANBAL	MANBAL	-5.35083	2.31215e-07	3.0593e-06	-5.35083
FAM174A	FAM174A	-5.34804	2.34369e-07	3.0974e-06	-5.34804
COX5B	COX5B	-5.34722	2.35294e-07	3.106e-06	-5.34722
ZP3	ZP3	-5.34661	2.35993e-07	3.11158e-06	-5.34661
NDUFS8	NDUFS8	-5.34472	2.38172e-07	3.1335e-06	-5.34472
GRIP2	GRIP2	-5.34409	2.38902e-07	3.14077e-06	-5.34409
ATOX1	ATOX1	-5.34362	2.39441e-07	3.14602e-06	-5.34362
DUSP3	DUSP3	-5.33949	2.44291e-07	3.20348e-06	-5.33949
CES3	CES3	-5.33941	2.44381e-07	3.20348e-06	-5.33941
GLA	GLA	-5.33882	2.45083e-07	3.20895e-06	-5.33882
PLAUR	PLAUR	-5.33829	2.45717e-07	3.21353e-06	-5.33829
SLC27A4	SLC27A4	-5.33713	2.47099e-07	3.22974e-06	-5.33713
SSSCA1	SSSCA1	-5.33681	2.47479e-07	3.23096e-06	-5.33681
TFRC	TFRC	-5.33545	2.49115e-07	3.2476e-06	-5.33545
CALCR	CALCR	-5.33518	2.49438e-07	3.24903e-06	-5.33518
RENBP	RENBP	-5.33482	2.49878e-07	3.25288e-06	-5.33482
TTPAL	TTPAL	-5.33206	2.53239e-07	3.29094e-06	-5.33206
CANX	CANX	-5.3308	2.54787e-07	3.30725e-06	-5.3308
JSRP1	JSRP1	-5.33047	2.55199e-07	3.3107e-06	-5.33047
CALY	CALY	-5.32583	2.60996e-07	3.37235e-06	-5.32583
PAGE2	PAGE2	-5.32538	2.61566e-07	3.37778e-06	-5.32538
NR1I2	NR1I2	-5.32518	2.61811e-07	3.37901e-06	-5.32518
TSPYL2	TSPYL2	-5.32487	2.62202e-07	3.38212e-06	-5.32487
PIN1	PIN1	-5.32277	2.64881e-07	3.41083e-06	-5.32277
TRMT2B	TRMT2B	-5.32174	2.66208e-07	3.42596e-06	-5.32174
GATM	GATM	-5.32162	2.66359e-07	3.42596e-06	-5.32162
PTPMT1	PTPMT1	-5.32062	2.67648e-07	3.43862e-06	-5.32062
GAB4	GAB4	-5.31889	2.69896e-07	3.46554e-06	-5.31889
ABHD17A	ABHD17A	-5.31663	2.72858e-07	3.49808e-06	-5.31663
SH3GL2	SH3GL2	-5.31661	2.72895e-07	3.49808e-06	-5.31661
LCN1	LCN1	-5.3121	2.789e-07	3.56493e-06	-5.3121
CYP4X1	CYP4X1	-5.31018	2.81501e-07	3.59208e-06	-5.31018
IGHV1-18	IGHV1-18	-5.30957	2.82322e-07	3.60052e-06	-5.30957
WNT3	WNT3	-5.30874	2.83457e-07	3.60888e-06	-5.30874
RPS4XP3	RPS4XP3	-5.30702	2.85827e-07	3.63701e-06	-5.30702
HCFC1R1	HCFC1R1	-5.30617	2.86997e-07	3.64818e-06	-5.30617
PABPC1L2B	PABPC1L2B	-5.30615	2.87028e-07	3.64818e-06	-5.30615
IGHV2-70	IGHV2-70	-5.30559	2.87797e-07	3.65589e-06	-5.30559
TREM1	TREM1	-5.29994	2.95752e-07	3.73803e-06	-5.29994
SURF4	SURF4	-5.2988	2.97389e-07	3.75661e-06	-5.2988
SLC39A1	SLC39A1	-5.29807	2.98438e-07	3.76776e-06	-5.29807
SIAE	SIAE	-5.2968	3.00259e-07	3.78651e-06	-5.2968
TRAPPC2	TRAPPC2	-5.29633	3.00943e-07	3.78998e-06	-5.29633
PAGE2B	PAGE2B	-5.29517	3.02627e-07	3.80364e-06	-5.29517
PTPN18	PTPN18	-5.29482	3.0314e-07	3.80796e-06	-5.29482
HAMP	HAMP	-5.29186	3.07495e-07	3.8541e-06	-5.29186
EGR4	EGR4	-5.29152	3.08007e-07	3.85837e-06	-5.29152
IGKV1-33	IGKV1-33	-5.29012	3.10083e-07	3.87792e-06	-5.29012
PRELID1	PRELID1	-5.28662	3.15353e-07	3.9373e-06	-5.28662
EAF1	EAF1	-5.28612	3.16119e-07	3.94468e-06	-5.28612
FPR1	FPR1	-5.2824	3.21817e-07	4.00472e-06	-5.2824
NUCB1	NUCB1	-5.28138	3.23409e-07	4.01789e-06	-5.28138
MRPL17	MRPL17	-5.28032	3.25055e-07	4.0339e-06	-5.28032
ZDHHC22	ZDHHC22	-5.27917	3.26857e-07	4.05403e-06	-5.27917
DOLK	DOLK	-5.27717	3.30012e-07	4.08868e-06	-5.27717
MDGA2	MDGA2	-5.27697	3.30338e-07	4.08884e-06	-5.27697
OGDHL	OGDHL	-5.27682	3.30569e-07	4.08884e-06	-5.27682
SAMHD1	SAMHD1	-5.27172	3.38771e-07	4.18571e-06	-5.27172
STC1	STC1	-5.26862	3.43862e-07	4.23933e-06	-5.26862
SPTY2D1	SPTY2D1	-5.26839	3.44226e-07	4.24152e-06	-5.26839
UNC5B-AS1	UNC5B-AS1	-5.26783	3.45154e-07	4.24284e-06	-5.26783
ADRA2A	ADRA2A	-5.26764	3.45469e-07	4.24284e-06	-5.26764
FIBCD1	FIBCD1	-5.26754	3.45649e-07	4.24284e-06	-5.26754
SGPP1	SGPP1	-5.26716	3.46268e-07	4.24696e-06	-5.26716
POLR2F	POLR2F	-5.26509	3.49735e-07	4.28136e-06	-5.26509
SHC4	SHC4	-5.26258	3.53963e-07	4.31908e-06	-5.26258
IGHV4-39	IGHV4-39	-5.26216	3.54679e-07	4.32547e-06	-5.26216
C2orf72	C2orf72	-5.25886	3.60332e-07	4.39205e-06	-5.25886
IGLV2-14	IGLV2-14	-5.25862	3.60748e-07	4.39474e-06	-5.25862
CHMP4A	CHMP4A	-5.25839	3.6116e-07	4.39739e-06	-5.25839
RALB	RALB	-5.25558	3.66045e-07	4.44963e-06	-5.25558
IGHA1	IGHA1	-5.25523	3.66658e-07	4.44963e-06	-5.25523
LARGE1	LARGE1	-5.25514	3.66829e-07	4.44963e-06	-5.25514
CPLX1	CPLX1	-5.25457	3.6782e-07	4.45925e-06	-5.25457
GGN	GGN	-5.25445	3.68037e-07	4.45948e-06	-5.25445
SRM	SRM	-5.25237	3.7172e-07	4.50169e-06	-5.25237
HIF1A	HIF1A	-5.2519	3.72567e-07	4.50953e-06	-5.2519
IGLV3-25	IGLV3-25	-5.25042	3.75221e-07	4.53923e-06	-5.25042
PER2	PER2	-5.25026	3.75504e-07	4.54017e-06	-5.25026
TUSC2	TUSC2	-5.24684	3.81694e-07	4.60126e-06	-5.24684
ABCC4	ABCC4	-5.24562	3.83937e-07	4.62485e-06	-5.24562
C8orf31	C8orf31	-5.2426	3.8952e-07	4.6871e-06	-5.2426
CCDC106	CCDC106	-5.23848	3.97289e-07	4.76789e-06	-5.23848
FAM86C1	FAM86C1	-5.23694	4.00207e-07	4.79781e-06	-5.23694
OTUB1	OTUB1	-5.23617	4.01697e-07	4.81312e-06	-5.23617
RHBDD2	RHBDD2	-5.23533	4.03301e-07	4.82653e-06	-5.23533
C14orf119	C14orf119	-5.23525	4.03457e-07	4.82653e-06	-5.23525
SUMO3	SUMO3	-5.23117	4.11411e-07	4.9035e-06	-5.23117
GSS	GSS	-5.23104	4.11661e-07	4.90389e-06	-5.23104
MDH2	MDH2	-5.22907	4.1556e-07	4.94512e-06	-5.22907
NDUFB10	NDUFB10	-5.22778	4.18122e-07	4.97298e-06	-5.22778
ARFIP2	ARFIP2	-5.22756	4.18571e-07	4.9757e-06	-5.22756
PSMB3	PSMB3	-5.22714	4.1941e-07	4.98044e-06	-5.22714
FAM110B	FAM110B	-5.22384	4.26056e-07	5.0408e-06	-5.22384
GPR137B	GPR137B	-5.22323	4.27297e-07	5.0502e-06	-5.22323
BCAS1	BCAS1	-5.22156	4.30719e-07	5.08266e-06	-5.22156
AL035681.1	AL035681.1	-5.21992	4.34107e-07	5.11462e-06	-5.21992
IL1RN	IL1RN	-5.21947	4.35029e-07	5.12279e-06	-5.21947
NOP10	NOP10	-5.21724	4.39697e-07	5.16702e-06	-5.21724
IGHV4-59	IGHV4-59	-5.2167	4.40813e-07	5.17474e-06	-5.2167
KIF21B	KIF21B	-5.21635	4.41566e-07	5.18089e-06	-5.21635
BATF2	BATF2	-5.21604	4.42217e-07	5.18583e-06	-5.21604
IGKV1-9	IGKV1-9	-5.21428	4.4593e-07	5.22395e-06	-5.21428
DPM3	DPM3	-5.2139	4.46743e-07	5.22967e-06	-5.2139
NCAN	NCAN	-5.2122	4.5039e-07	5.25711e-06	-5.2122
PTPN1	PTPN1	-5.21057	4.53889e-07	5.29248e-06	-5.21057
SEMA7A	SEMA7A	-5.208	4.59488e-07	5.35225e-06	-5.208
IGHV3-72	IGHV3-72	-5.20716	4.61318e-07	5.36802e-06	-5.20716
CCDC137	CCDC137	-5.20643	4.62941e-07	5.38413e-06	-5.20643
GPX1P1	GPX1P1	-5.20615	4.63551e-07	5.38845e-06	-5.20615
PITPNM1	PITPNM1	-5.20575	4.6444e-07	5.39601e-06	-5.20575
PTPRU	PTPRU	-5.20145	4.74033e-07	5.49898e-06	-5.20145
TMEM55B	TMEM55B	-5.20086	4.75357e-07	5.5115e-06	-5.20086
OGFOD1	OGFOD1	-5.20039	4.76427e-07	5.52108e-06	-5.20039
SORCS1	SORCS1	-5.19977	4.77844e-07	5.53182e-06	-5.19977
XPOT	XPOT	-5.19751	4.83011e-07	5.58019e-06	-5.19751
SERHL2	SERHL2	-5.1962	4.86029e-07	5.60933e-06	-5.1962
TMED10	TMED10	-5.19601	4.86457e-07	5.61139e-06	-5.19601
CD59	CD59	-5.19393	4.91304e-07	5.66152e-06	-5.19393
RTBDN	RTBDN	-5.19323	4.9293e-07	5.67507e-06	-5.19323
MRPL4	MRPL4	-5.19321	4.92982e-07	5.67507e-06	-5.19321
PSEN2	PSEN2	-5.19274	4.94076e-07	5.68477e-06	-5.19274
HBEGF	HBEGF	-5.19005	5.00442e-07	5.74631e-06	-5.19005
LIMK1	LIMK1	-5.1883	5.04618e-07	5.78543e-06	-5.1883
IGKV1-12	IGKV1-12	-5.188	5.05341e-07	5.78785e-06	-5.188
KIF6	KIF6	-5.18748	5.06581e-07	5.79911e-06	-5.18748
GDF1	GDF1	-5.18594	5.10297e-07	5.8351e-06	-5.18594
RCN1	RCN1	-5.18582	5.10588e-07	5.8351e-06	-5.18582
CD300A	CD300A	-5.18522	5.12043e-07	5.84387e-06	-5.18522
ARG2	ARG2	-5.18395	5.15145e-07	5.86818e-06	-5.18395
ALKBH7	ALKBH7	-5.18305	5.17363e-07	5.88937e-06	-5.18305
MED19	MED19	-5.18238	5.18986e-07	5.88937e-06	-5.18238
VSTM2B	VSTM2B	-5.18238	5.18995e-07	5.88937e-06	-5.18238
ISG15	ISG15	-5.18151	5.21138e-07	5.90884e-06	-5.18151
IGHV3-33	IGHV3-33	-5.18136	5.21507e-07	5.91007e-06	-5.18136
POP4	POP4	-5.17876	5.27977e-07	5.9714e-06	-5.17876
DNAJA4	DNAJA4	-5.17692	5.32609e-07	6.01174e-06	-5.17692
SELENOH	SELENOH	-5.17429	5.39297e-07	6.08116e-06	-5.17429
CCDC85B	CCDC85B	-5.17407	5.39871e-07	6.08459e-06	-5.17407
RASGEF1A	RASGEF1A	-5.17377	5.40621e-07	6.09001e-06	-5.17377
ZNF703	ZNF703	-5.17292	5.42821e-07	6.11174e-06	-5.17292
FGF10-AS1	FGF10-AS1	-5.17186	5.45539e-07	6.13622e-06	-5.17186
GOLGA3	GOLGA3	-5.17171	5.45946e-07	6.13775e-06	-5.17171
LMAN2	LMAN2	-5.17063	5.48737e-07	6.16299e-06	-5.17063
GLP1R	GLP1R	-5.17041	5.49317e-07	6.16643e-06	-5.17041
IFI27	IFI27	-5.16854	5.54194e-07	6.21193e-06	-5.16854
RNASEK	RNASEK	-5.16778	5.56197e-07	6.22966e-06	-5.16778
ATP6V0E1	ATP6V0E1	-5.16699	5.58289e-07	6.23782e-06	-5.16699
TUBG2	TUBG2	-5.16693	5.58437e-07	6.23782e-06	-5.16693
CRH	CRH	-5.16504	5.63455e-07	6.29075e-06	-5.16504
YWHAH	YWHAH	-5.16406	5.66081e-07	6.31193e-06	-5.16406
TWF2	TWF2	-5.16402	5.6619e-07	6.31193e-06	-5.16402
HSD17B12	HSD17B12	-5.16053	5.75623e-07	6.40129e-06	-5.16053
ABL2	ABL2	-5.15786	5.82946e-07	6.47317e-06	-5.15786
AMZ1	AMZ1	-5.1575	5.83923e-07	6.47764e-06	-5.1575
FAM162A	FAM162A	-5.15292	5.96705e-07	6.6097e-06	-5.15292
IGLV1-51	IGLV1-51	-5.15123	6.01493e-07	6.65947e-06	-5.15123
SRGN	SRGN	-5.15072	6.02958e-07	6.66933e-06	-5.15072
EDEM1	EDEM1	-5.15061	6.03272e-07	6.66933e-06	-5.15061
IGKV3-11	IGKV3-11	-5.1505	6.03565e-07	6.66933e-06	-5.1505
RGS2	RGS2	-5.15013	6.0463e-07	6.67767e-06	-5.15013
FDX2	FDX2	-5.15003	6.04911e-07	6.67767e-06	-5.15003
RAB4B	RAB4B	-5.14986	6.05413e-07	6.67826e-06	-5.14986
GABRA3	GABRA3	-5.1498	6.05568e-07	6.67826e-06	-5.1498
PEA15	PEA15	-5.1497	6.05851e-07	6.67826e-06	-5.1497
IGHV3-48	IGHV3-48	-5.14784	6.1122e-07	6.72241e-06	-5.14784
CSMD3	CSMD3	-5.14764	6.11779e-07	6.72241e-06	-5.14764
PDXK	PDXK	-5.14435	6.21369e-07	6.80854e-06	-5.14435
TFPT	TFPT	-5.1412	6.30682e-07	6.89477e-06	-5.1412
G6PC3	G6PC3	-5.1401	6.33957e-07	6.92387e-06	-5.1401
GLS2	GLS2	-5.13987	6.34641e-07	6.92464e-06	-5.13987
DNAAF1	DNAAF1	-5.13883	6.37759e-07	6.94321e-06	-5.13883
ID2-AS1	ID2-AS1	-5.13863	6.38356e-07	6.94505e-06	-5.13863
NMB	NMB	-5.13661	6.44479e-07	6.99481e-06	-5.13661
NRXN3	NRXN3	-5.13625	6.45562e-07	7.0018e-06	-5.13625
FCGR3A	FCGR3A	-5.13441	6.51191e-07	7.05072e-06	-5.13441
PLK3	PLK3	-5.13335	6.54449e-07	7.08259e-06	-5.13335
LIN7B	LIN7B	-5.13268	6.56544e-07	7.09847e-06	-5.13268
FGF10	FGF10	-5.13042	6.6356e-07	7.16747e-06	-5.13042
KCNF1	KCNF1	-5.12941	6.66733e-07	7.19486e-06	-5.12941
AL672207.1	AL672207.1	-5.12535	6.79595e-07	7.31618e-06	-5.12535
EBNA1BP2	EBNA1BP2	-5.12519	6.8011e-07	7.31823e-06	-5.12519
MAP1A	MAP1A	-5.12437	6.82752e-07	7.3382e-06	-5.12437
DDX24	DDX24	-5.12031	6.959e-07	7.4597e-06	-5.12031
GAPDHP1	GAPDHP1	-5.11975	6.97748e-07	7.47596e-06	-5.11975
FCGR2A	FCGR2A	-5.11868	7.01267e-07	7.51011e-06	-5.11868
BLOC1S2	BLOC1S2	-5.11754	7.05041e-07	7.54337e-06	-5.11754
SQSTM1	SQSTM1	-5.11671	7.07791e-07	7.56921e-06	-5.11671
POLR2C	POLR2C	-5.11585	7.10667e-07	7.59637e-06	-5.11585
NIPAL3	NIPAL3	-5.11405	7.16718e-07	7.64675e-06	-5.11405
CLTA	CLTA	-5.11271	7.2125e-07	7.68642e-06	-5.11271
NDUFA13	NDUFA13	-5.11264	7.21474e-07	7.68642e-06	-5.11264
GBP1P1	GBP1P1	-5.11217	7.23059e-07	7.69582e-06	-5.11217
SPINT1	SPINT1	-5.11192	7.23928e-07	7.69582e-06	-5.11192
USP32	USP32	-5.11188	7.2406e-07	7.69582e-06	-5.11188
CRB1	CRB1	-5.10878	7.34683e-07	7.79777e-06	-5.10878
TMEM229B	TMEM229B	-5.10878	7.34688e-07	7.79777e-06	-5.10878
ZNFX1	ZNFX1	-5.10807	7.37132e-07	7.82004e-06	-5.10807
RIN1	RIN1	-5.10768	7.38496e-07	7.83083e-06	-5.10768
PSMC1P1	PSMC1P1	-5.10742	7.39406e-07	7.8368e-06	-5.10742
PTPRN	PTPRN	-5.10708	7.40555e-07	7.8453e-06	-5.10708
NKX3-1	NKX3-1	-5.1067	7.41884e-07	7.85201e-06	-5.1067
PLCH1	PLCH1	-5.10609	7.44025e-07	7.8673e-06	-5.10609
ERP29	ERP29	-5.10493	7.48101e-07	7.90669e-06	-5.10493
MAN2B2	MAN2B2	-5.10396	7.51517e-07	7.93537e-06	-5.10396
SERTM1	SERTM1	-5.10302	7.54826e-07	7.96287e-06	-5.10302
TLL2	TLL2	-5.09902	7.69143e-07	8.08746e-06	-5.09902
ATP6AP2	ATP6AP2	-5.09838	7.71452e-07	8.10419e-06	-5.09838
GABRG3	GABRG3	-5.0982	7.72085e-07	8.10707e-06	-5.0982
P4HA2	P4HA2	-5.0971	7.76088e-07	8.13514e-06	-5.0971
SDF2L1	SDF2L1	-5.09603	7.80007e-07	8.16521e-06	-5.09603
SDHAF2	SDHAF2	-5.09599	7.80153e-07	8.16521e-06	-5.09599
ASPDH	ASPDH	-5.09316	7.90551e-07	8.25492e-06	-5.09316
FUNDC2	FUNDC2	-5.09243	7.93285e-07	8.27963e-06	-5.09243
LRRTM1	LRRTM1	-5.09155	7.96558e-07	8.30996e-06	-5.09155
MAGED1	MAGED1	-5.09093	7.98857e-07	8.33009e-06	-5.09093
GRP	GRP	-5.08985	8.02907e-07	8.35904e-06	-5.08985
ATP6V1D	ATP6V1D	-5.0898	8.03114e-07	8.35904e-06	-5.0898
LGI3	LGI3	-5.08892	8.06431e-07	8.38971e-06	-5.08892
FGF1	FGF1	-5.08797	8.10003e-07	8.41524e-06	-5.08797
TSTA3	TSTA3	-5.08772	8.10983e-07	8.42155e-06	-5.08772
IGHV3-74	IGHV3-74	-5.08628	8.16467e-07	8.46729e-06	-5.08628
PPIAP22	PPIAP22	-5.08508	8.21065e-07	8.50302e-06	-5.08508
RET	RET	-5.08419	8.24492e-07	8.53335e-06	-5.08419
PPP1R7	PPP1R7	-5.08412	8.24772e-07	8.53335e-06	-5.08412
TTC9	TTC9	-5.08296	8.29237e-07	8.57561e-06	-5.08296
CHPF2	CHPF2	-5.08052	8.38787e-07	8.65132e-06	-5.08052
SPHK1	SPHK1	-5.0805	8.38856e-07	8.65132e-06	-5.0805
ADAP1	ADAP1	-5.07938	8.43256e-07	8.69273e-06	-5.07938
CXorf56	CXorf56	-5.07865	8.46155e-07	8.71864e-06	-5.07865
PRRG4	PRRG4	-5.07774	8.49758e-07	8.7438e-06	-5.07774
JOSD2	JOSD2	-5.07641	8.55071e-07	8.79446e-06	-5.07641
USP5	USP5	-5.0749	8.61103e-07	8.84793e-06	-5.0749
PEX5	PEX5	-5.07158	8.74573e-07	8.96646e-06	-5.07158
TMEM8A	TMEM8A	-5.07023	8.80103e-07	9.01489e-06	-5.07023
C1orf43	C1orf43	-5.07014	8.80494e-07	9.01489e-06	-5.07014
PATL1	PATL1	-5.06815	8.88729e-07	9.08684e-06	-5.06815
SNUPN	SNUPN	-5.06186	9.15196e-07	9.3208e-06	-5.06186
NAV2	NAV2	-5.06183	9.15325e-07	9.3208e-06	-5.06183
CHKA	CHKA	-5.06136	9.17356e-07	9.33429e-06	-5.06136
SDS	SDS	-5.06133	9.17476e-07	9.33429e-06	-5.06133
TENM2	TENM2	-5.05963	9.24766e-07	9.40422e-06	-5.05963
MAFK	MAFK	-5.05851	9.29634e-07	9.44522e-06	-5.05851
EGLN1	EGLN1	-5.05812	9.31314e-07	9.45803e-06	-5.05812
AC012313.1	AC012313.1	-5.05788	9.3234e-07	9.46419e-06	-5.05788
CHADL	CHADL	-5.05713	9.35621e-07	9.47871e-06	-5.05713
CHD1L	CHD1L	-5.05617	9.39808e-07	9.51008e-06	-5.05617
MT3	MT3	-5.05524	9.43912e-07	9.54306e-06	-5.05524
MRPS21	MRPS21	-5.05482	9.4576e-07	9.55746e-06	-5.05482
MRPS12	MRPS12	-5.05099	9.62786e-07	9.71648e-06	-5.05099
SYNDIG1L	SYNDIG1L	-5.04882	9.7257e-07	9.80645e-06	-5.04882
RAB11FIP5	RAB11FIP5	-5.04798	9.76401e-07	9.8363e-06	-5.04798
PDZD2	PDZD2	-5.0475	9.78567e-07	9.8535e-06	-5.0475
NOCT	NOCT	-5.04668	9.82307e-07	9.87818e-06	-5.04668
AC068580.4	AC068580.4	-5.04601	9.854e-07	9.8945e-06	-5.04601
PFKFB3	PFKFB3	-5.04585	9.8612e-07	9.8945e-06	-5.04585
BAALC	BAALC	-5.04364	9.96323e-07	9.97472e-06	-5.04364
AIFM3	AIFM3	-5.0423	1.00254e-06	1.0028e-05	-5.0423
IGLC3	IGLC3	-5.04106	1.00836e-06	1.00751e-05	-5.04106
ANKRD42	ANKRD42	-5.04055	1.01076e-06	1.00839e-05	-5.04055
TIMMDC1	TIMMDC1	-5.03978	1.0144e-06	1.01153e-05	-5.03978
PSMG3	PSMG3	-5.03616	1.03159e-06	1.02642e-05	-5.03616
KLC1	KLC1	-5.03522	1.03612e-06	1.0291e-05	-5.03522
FAM50A	FAM50A	-5.03479	1.03822e-06	1.03028e-05	-5.03479
ALDH4A1	ALDH4A1	-5.03463	1.03897e-06	1.03028e-05	-5.03463
MYO3B	MYO3B	-5.03452	1.03952e-06	1.03028e-05	-5.03452
MVD	MVD	-5.0345	1.03959e-06	1.03028e-05	-5.0345
MLPH	MLPH	-5.03334	1.04521e-06	1.03377e-05	-5.03334
WASHC2A	WASHC2A	-5.03206	1.05144e-06	1.03884e-05	-5.03206
PSME1	PSME1	-5.03055	1.05887e-06	1.04448e-05	-5.03055
AC105202.1	AC105202.1	-5.03052	1.05901e-06	1.04448e-05	-5.03052
TMEM108	TMEM108	-5.02885	1.06723e-06	1.05122e-05	-5.02885
BEAN1	BEAN1	-5.0286	1.06848e-06	1.05199e-05	-5.0286
SYP	SYP	-5.02646	1.07917e-06	1.06159e-05	-5.02646
AC123769.2	AC123769.2	-5.02567	1.08316e-06	1.06371e-05	-5.02567
DAP	DAP	-5.02566	1.0832e-06	1.06371e-05	-5.02566
PDE4D	PDE4D	-5.02329	1.09516e-06	1.07405e-05	-5.02329
SDE2	SDE2	-5.02279	1.09769e-06	1.0756e-05	-5.02279
MTUS2	MTUS2	-5.0218	1.10276e-06	1.07915e-05	-5.0218
AC130466.1	AC130466.1	-5.01955	1.11434e-06	1.0886e-05	-5.01955
NDUFV1	NDUFV1	-5.01868	1.11885e-06	1.09159e-05	-5.01868
RNH1	RNH1	-5.01724	1.12634e-06	1.09748e-05	-5.01724
MFSD4A	MFSD4A	-5.01639	1.13077e-06	1.10085e-05	-5.01639
APOO	APOO	-5.01612	1.13219e-06	1.10175e-05	-5.01612
SLC25A25	SLC25A25	-5.01485	1.13888e-06	1.10635e-05	-5.01485
HTR2A	HTR2A	-5.01465	1.13997e-06	1.10683e-05	-5.01465
ZBTB7A	ZBTB7A	-5.01317	1.14781e-06	1.11216e-05	-5.01317
ARSE	ARSE	-5.01131	1.15774e-06	1.12034e-05	-5.01131
HAP1	HAP1	-5.01116	1.15855e-06	1.12064e-05	-5.01116
METTL24	METTL24	-5.01101	1.15937e-06	1.12093e-05	-5.01101
PABPC1L2A	PABPC1L2A	-5.01083	1.16033e-06	1.12093e-05	-5.01083
ESPN	ESPN	-5.00863	1.17222e-06	1.13096e-05	-5.00863
PSMD10	PSMD10	-5.00731	1.17937e-06	1.13737e-05	-5.00731
GBA	GBA	-5.00154	1.21134e-06	1.16323e-05	-5.00154
PACS1	PACS1	-4.99977	1.22129e-06	1.1713e-05	-4.99977
DHH	DHH	-4.99795	1.23161e-06	1.18069e-05	-4.99795
TREM2	TREM2	-4.99759	1.23366e-06	1.18216e-05	-4.99759
WFDC2	WFDC2	-4.99748	1.2343e-06	1.18226e-05	-4.99748
RDH11	RDH11	-4.99712	1.23635e-06	1.18373e-05	-4.99712
DOK1	DOK1	-4.99676	1.23837e-06	1.18466e-05	-4.99676
FAM3A	FAM3A	-4.99483	1.24949e-06	1.19267e-05	-4.99483
UBQLN2	UBQLN2	-4.99471	1.25018e-06	1.19267e-05	-4.99471
TRAPPC3	TRAPPC3	-4.99467	1.25044e-06	1.19267e-05	-4.99467
NAMPT	NAMPT	-4.99447	1.25159e-06	1.19327e-05	-4.99447
PPIA	PPIA	-4.9893	1.28183e-06	1.21798e-05	-4.9893
CD2BP2	CD2BP2	-4.98815	1.28869e-06	1.22398e-05	-4.98815
IGKV2D-29	IGKV2D-29	-4.98672	1.29718e-06	1.23153e-05	-4.98672
UGT8	UGT8	-4.98562	1.30379e-06	1.23729e-05	-4.98562
OASL	OASL	-4.98494	1.30793e-06	1.23965e-05	-4.98494
VMA21	VMA21	-4.98464	1.30969e-06	1.2408e-05	-4.98464
SLC35C1	SLC35C1	-4.98401	1.31354e-06	1.24341e-05	-4.98401
SUSD5	SUSD5	-4.97978	1.33945e-06	1.26422e-05	-4.97978
GAA	GAA	-4.979	1.34428e-06	1.26758e-05	-4.979
MAP2K2	MAP2K2	-4.97896	1.34453e-06	1.26758e-05	-4.97896
TMEM140	TMEM140	-4.97893	1.34469e-06	1.26758e-05	-4.97893
CRLF1	CRLF1	-4.9764	1.36047e-06	1.27925e-05	-4.9764
GALNT17	GALNT17	-4.97472	1.37105e-06	1.28686e-05	-4.97472
FBXL15	FBXL15	-4.97468	1.37132e-06	1.28686e-05	-4.97468
NME2	NME2	-4.97457	1.372e-06	1.28687e-05	-4.97457
SLC16A2	SLC16A2	-4.96959	1.40387e-06	1.31404e-05	-4.96959
NGF	NGF	-4.9695	1.40445e-06	1.31404e-05	-4.9695
WDR45	WDR45	-4.96868	1.40973e-06	1.31679e-05	-4.96868
PPP2R2B	PPP2R2B	-4.9685	1.41089e-06	1.31679e-05	-4.9685
UBE2A	UBE2A	-4.9668	1.42198e-06	1.32431e-05	-4.9668
SCN1B	SCN1B	-4.96664	1.42305e-06	1.32431e-05	-4.96664
RTFDC1	RTFDC1	-4.96546	1.43078e-06	1.32986e-05	-4.96546
TAF7	TAF7	-4.96401	1.44035e-06	1.33766e-05	-4.96401
NAB2	NAB2	-4.96161	1.45638e-06	1.35199e-05	-4.96161
NRXN1	NRXN1	-4.95954	1.47033e-06	1.36325e-05	-4.95954
PFN1	PFN1	-4.95864	1.47641e-06	1.36777e-05	-4.95864
AC245369.3	AC245369.3	-4.95763	1.48325e-06	1.37298e-05	-4.95763
PHLDA2	PHLDA2	-4.95756	1.48373e-06	1.37298e-05	-4.95756
KCNA2	KCNA2	-4.95641	1.49163e-06	1.37961e-05	-4.95641
ATP6V0D1	ATP6V0D1	-4.95601	1.49438e-06	1.38102e-05	-4.95601
ROM1	ROM1	-4.9555	1.4979e-06	1.38352e-05	-4.9555
CREB3	CREB3	-4.95543	1.49832e-06	1.38352e-05	-4.95543
ALDH1A3	ALDH1A3	-4.95527	1.49942e-06	1.38397e-05	-4.95527
MYL12B	MYL12B	-4.95487	1.5022e-06	1.38541e-05	-4.95487
HK2	HK2	-4.95221	1.52071e-06	1.4004e-05	-4.95221
IGKV2-24	IGKV2-24	-4.95192	1.52275e-06	1.40093e-05	-4.95192
SLC35E1	SLC35E1	-4.95177	1.52374e-06	1.40127e-05	-4.95177
MAPK8IP1	MAPK8IP1	-4.95141	1.52627e-06	1.40245e-05	-4.95141
NDUFS5	NDUFS5	-4.95108	1.52857e-06	1.40399e-05	-4.95108
LAMTOR5	LAMTOR5	-4.95037	1.53359e-06	1.40804e-05	-4.95037
IGHV3-49	IGHV3-49	-4.95006	1.5358e-06	1.40949e-05	-4.95006
ZDHHC7	ZDHHC7	-4.94995	1.53658e-06	1.40964e-05	-4.94995
GRIN2B	GRIN2B	-4.94716	1.55639e-06	1.42491e-05	-4.94716
PSMB10	PSMB10	-4.94556	1.56783e-06	1.43364e-05	-4.94556
FAM92B	FAM92B	-4.94524	1.57017e-06	1.43463e-05	-4.94524
GRIN2A	GRIN2A	-4.94495	1.57223e-06	1.43592e-05	-4.94495
UQCC3	UQCC3	-4.94425	1.57728e-06	1.43996e-05	-4.94425
RSAD2	RSAD2	-4.94401	1.57905e-06	1.44098e-05	-4.94401
RDH10	RDH10	-4.94053	1.60445e-06	1.46298e-05	-4.94053
SEL1L	SEL1L	-4.93979	1.60994e-06	1.4668e-05	-4.93979
GLRA2	GLRA2	-4.93911	1.61489e-06	1.47073e-05	-4.93911
HSBP1L1	HSBP1L1	-4.93866	1.61825e-06	1.47319e-05	-4.93866
HSPA7	HSPA7	-4.93756	1.62645e-06	1.48006e-05	-4.93756
PTPN11	PTPN11	-4.93735	1.62805e-06	1.48091e-05	-4.93735
UTS2	UTS2	-4.9361	1.63733e-06	1.48756e-05	-4.9361
AARS	AARS	-4.9356	1.64112e-06	1.4904e-05	-4.9356
ALKBH5	ALKBH5	-4.93475	1.64752e-06	1.49561e-05	-4.93475
MTFP1	MTFP1	-4.93437	1.65042e-06	1.49705e-05	-4.93437
GRIK4	GRIK4	-4.93246	1.6649e-06	1.50897e-05	-4.93246
LGI2	LGI2	-4.93059	1.67922e-06	1.5195e-05	-4.93059
RAB7A	RAB7A	-4.9305	1.67995e-06	1.51956e-05	-4.9305
ZDHHC24	ZDHHC24	-4.92922	1.68981e-06	1.52603e-05	-4.92922
RUBCN	RUBCN	-4.92783	1.70057e-06	1.53452e-05	-4.92783
IGLL5	IGLL5	-4.92518	1.72131e-06	1.55137e-05	-4.92518
PADI2	PADI2	-4.92287	1.73961e-06	1.56475e-05	-4.92287
MAL2	MAL2	-4.92274	1.74065e-06	1.56506e-05	-4.92274
ENGASE	ENGASE	-4.91765	1.78164e-06	1.59304e-05	-4.91765
IGHV3-23	IGHV3-23	-4.91464	1.80632e-06	1.61192e-05	-4.91464
MAPKAP1	MAPKAP1	-4.91449	1.80755e-06	1.61238e-05	-4.91449
AP2M1	AP2M1	-4.91184	1.82962e-06	1.62445e-05	-4.91184
CLPTM1L	CLPTM1L	-4.91183	1.82971e-06	1.62445e-05	-4.91183
ATF4	ATF4	-4.91052	1.84068e-06	1.63226e-05	-4.91052
IQSEC1	IQSEC1	-4.91029	1.84259e-06	1.63308e-05	-4.91029
PSMD1	PSMD1	-4.90921	1.85172e-06	1.63883e-05	-4.90921
PPP1R15A	PPP1R15A	-4.90884	1.85485e-06	1.64095e-05	-4.90884
ACBD3	ACBD3	-4.90786	1.86317e-06	1.64703e-05	-4.90786
HMOX2	HMOX2	-4.90572	1.88141e-06	1.65861e-05	-4.90572
TYMP	TYMP	-4.90527	1.8853e-06	1.66139e-05	-4.90527
IGKV1-27	IGKV1-27	-4.9048	1.88933e-06	1.66364e-05	-4.9048
PGAM5	PGAM5	-4.90355	1.90014e-06	1.6712e-05	-4.90355
FABP3	FABP3	-4.9009	1.92325e-06	1.6889e-05	-4.9009
AC005056.1	AC005056.1	-4.89912	1.93896e-06	1.70072e-05	-4.89912
CACYBP	CACYBP	-4.89786	1.95007e-06	1.70979e-05	-4.89786
GDE1	GDE1	-4.89717	1.95626e-06	1.71389e-05	-4.89717
TICAM1	TICAM1	-4.89638	1.96332e-06	1.71879e-05	-4.89638
SLC25A19	SLC25A19	-4.89637	1.96337e-06	1.71879e-05	-4.89637
ARPC1A	ARPC1A	-4.89604	1.96632e-06	1.7207e-05	-4.89604
HS3ST1	HS3ST1	-4.89527	1.97326e-06	1.72477e-05	-4.89527
CD80	CD80	-4.89215	2.00152e-06	1.74542e-05	-4.89215
MRPS7	MRPS7	-4.88849	2.03515e-06	1.77338e-05	-4.88849
ETV3	ETV3	-4.88697	2.04923e-06	1.78358e-05	-4.88697
SPRYD3	SPRYD3	-4.88663	2.0524e-06	1.78497e-05	-4.88663
RN7SL674P	RN7SL674P	-4.88329	2.08384e-06	1.80813e-05	-4.88329
PSMC2	PSMC2	-4.88038	2.1116e-06	1.82731e-05	-4.88038
TFPI2	TFPI2	-4.87901	2.12485e-06	1.83736e-05	-4.87901
URM1	URM1	-4.87889	2.12597e-06	1.83762e-05	-4.87889
YWHAB	YWHAB	-4.87799	2.1347e-06	1.84396e-05	-4.87799
C5AR1	C5AR1	-4.87657	2.14848e-06	1.85353e-05	-4.87657
LINC00116	LINC00116	-4.87328	2.18081e-06	1.87927e-05	-4.87328
NRN1	NRN1	-4.87123	2.20121e-06	1.89541e-05	-4.87123
COPA	COPA	-4.87107	2.20288e-06	1.89612e-05	-4.87107
SPRY3	SPRY3	-4.87068	2.20674e-06	1.89712e-05	-4.87068
PAR_Y_SPRY3	PAR_Y_SPRY3	-4.87068	2.20674e-06	1.89712e-05	-4.87068
CARNS1	CARNS1	-4.87064	2.20714e-06	1.89712e-05	-4.87064
MON1B	MON1B	-4.87053	2.2082e-06	1.89712e-05	-4.87053
NOMO2	NOMO2	-4.8703	2.2106e-06	1.89842e-05	-4.8703
AP1B1	AP1B1	-4.86938	2.21979e-06	1.90414e-05	-4.86938
NCDN	NCDN	-4.86778	2.23593e-06	1.91581e-05	-4.86778
ZMYND15	ZMYND15	-4.86729	2.24098e-06	1.91868e-05	-4.86729
GAREM1	GAREM1	-4.86616	2.25251e-06	1.92491e-05	-4.86616
AC233701.1	AC233701.1	-4.86291	2.2859e-06	1.94975e-05	-4.86291
MMP24-AS1	MMP24-AS1	-4.8621	2.29433e-06	1.9562e-05	-4.8621
CDCP1	CDCP1	-4.8594	2.3226e-06	1.97881e-05	-4.8594
TM9SF1	TM9SF1	-4.85777	2.33983e-06	1.98899e-05	-4.85777
C12orf56	C12orf56	-4.85662	2.35207e-06	1.99714e-05	-4.85662
SFMBT2	SFMBT2	-4.85521	2.36705e-06	2.00778e-05	-4.85521
MAGEA3	MAGEA3	-4.85485	2.37092e-06	2.00877e-05	-4.85485
ATP5J2	ATP5J2	-4.85484	2.3711e-06	2.00877e-05	-4.85484
C15orf39	C15orf39	-4.85457	2.37396e-06	2.01043e-05	-4.85457
BAIAP2	BAIAP2	-4.85257	2.39557e-06	2.02722e-05	-4.85257
PSMA1	PSMA1	-4.85069	2.41607e-06	2.04151e-05	-4.85069
RFK	RFK	-4.8506	2.41706e-06	2.04158e-05	-4.8506
DNPH1	DNPH1	-4.84987	2.42507e-06	2.04681e-05	-4.84987
HAUS7	HAUS7	-4.84902	2.43439e-06	2.05391e-05	-4.84902
ALDH1A2	ALDH1A2	-4.84878	2.43698e-06	2.05532e-05	-4.84878
WWC1	WWC1	-4.84822	2.44315e-06	2.059e-05	-4.84822
LYRM9	LYRM9	-4.84629	2.46459e-06	2.07551e-05	-4.84629
FAM149A	FAM149A	-4.84561	2.47221e-06	2.08115e-05	-4.84561
EIF1AXP1	EIF1AXP1	-4.84437	2.4861e-06	2.09206e-05	-4.84437
NHLH2	NHLH2	-4.84364	2.49439e-06	2.09748e-05	-4.84364
RAB3D	RAB3D	-4.84335	2.49763e-06	2.09864e-05	-4.84335
EDF1	EDF1	-4.84119	2.52213e-06	2.11686e-05	-4.84119
CKB	CKB	-4.83933	2.54346e-06	2.13239e-05	-4.83933
ASNA1	ASNA1	-4.83845	2.55355e-06	2.14005e-05	-4.83845
WDR77	WDR77	-4.83823	2.55607e-06	2.14137e-05	-4.83823
BFSP1	BFSP1	-4.8378	2.56105e-06	2.14475e-05	-4.8378
ARHGEF2	ARHGEF2	-4.83493	2.59444e-06	2.16789e-05	-4.83493
FAM104B	FAM104B	-4.8344	2.60063e-06	2.17226e-05	-4.8344
NOXA1	NOXA1	-4.83247	2.62348e-06	2.18761e-05	-4.83247
FAM120AOS	FAM120AOS	-4.83243	2.62386e-06	2.18761e-05	-4.83243
2023-03-02	2023-03-02	-4.8303	2.64929e-06	2.208e-05	-4.8303
Z68871.1	Z68871.1	-4.83008	2.65183e-06	2.2093e-05	-4.83008
FPGS	FPGS	-4.82808	2.6759e-06	2.22607e-05	-4.82808
GBP2	GBP2	-4.8272	2.68658e-06	2.23331e-05	-4.8272
AC024614.4	AC024614.4	-4.82536	2.70897e-06	2.25027e-05	-4.82536
IGKV2D-28	IGKV2D-28	-4.82486	2.71506e-06	2.2545e-05	-4.82486
IFFO2	IFFO2	-4.82443	2.72036e-06	2.25726e-05	-4.82443
C8orf34	C8orf34	-4.82443	2.72039e-06	2.25726e-05	-4.82443
ADAR	ADAR	-4.82273	2.74124e-06	2.27289e-05	-4.82273
POLR3G	POLR3G	-4.82187	2.75189e-06	2.28005e-05	-4.82187
DAD1	DAD1	-4.82135	2.75835e-06	2.28457e-05	-4.82135
IQSEC2	IQSEC2	-4.81902	2.78744e-06	2.30612e-05	-4.81902
HINT1	HINT1	-4.81867	2.79186e-06	2.30809e-05	-4.81867
WDR74	WDR74	-4.81796	2.80077e-06	2.31165e-05	-4.81796
FGF16	FGF16	-4.81743	2.80749e-06	2.31592e-05	-4.81743
STK40	STK40	-4.81512	2.83688e-06	2.3367e-05	-4.81512
VCP	VCP	-4.81504	2.83785e-06	2.3367e-05	-4.81504
UHMK1	UHMK1	-4.81468	2.84252e-06	2.33884e-05	-4.81468
SPNS2	SPNS2	-4.81324	2.86102e-06	2.35235e-05	-4.81324
APEX2	APEX2	-4.81253	2.87012e-06	2.35811e-05	-4.81253
OLMALINC	OLMALINC	-4.81128	2.88633e-06	2.36971e-05	-4.81128
MYOZ3	MYOZ3	-4.80871	2.91988e-06	2.39377e-05	-4.80871
AKIP1	AKIP1	-4.80753	2.93545e-06	2.40062e-05	-4.80753
EIF2AK4	EIF2AK4	-4.80669	2.94647e-06	2.40597e-05	-4.80669
TXN	TXN	-4.80619	2.95322e-06	2.4106e-05	-4.80619
CD300LB	CD300LB	-4.80331	2.99166e-06	2.43758e-05	-4.80331
SMIM5	SMIM5	-4.80285	2.9978e-06	2.4417e-05	-4.80285
TNIP1	TNIP1	-4.7999	3.03779e-06	2.46982e-05	-4.7999
RTN4R	RTN4R	-4.79888	3.05176e-06	2.47786e-05	-4.79888
CHCHD10	CHCHD10	-4.79841	3.05826e-06	2.4811e-05	-4.79841
PFDN1	PFDN1	-4.79831	3.05952e-06	2.48123e-05	-4.79831
KCNJ4	KCNJ4	-4.79737	3.07256e-06	2.49002e-05	-4.79737
LAMP5	LAMP5	-4.79689	3.0792e-06	2.49451e-05	-4.79689
BLOC1S3	BLOC1S3	-4.79597	3.09186e-06	2.50386e-05	-4.79597
BNIP3P1	BNIP3P1	-4.79537	3.10023e-06	2.50911e-05	-4.79537
LPCAT1	LPCAT1	-4.79535	3.10056e-06	2.50911e-05	-4.79535
STK4	STK4	-4.79448	3.11271e-06	2.51714e-05	-4.79448
UBQLN4	UBQLN4	-4.79258	3.13926e-06	2.53407e-05	-4.79258
RABAC1	RABAC1	-4.7923	3.1432e-06	2.53634e-05	-4.7923
GHITM	GHITM	-4.79163	3.15267e-06	2.54158e-05	-4.79163
NR1D1	NR1D1	-4.7916	3.15307e-06	2.54158e-05	-4.7916
CCDC169	CCDC169	-4.79147	3.15496e-06	2.5422e-05	-4.79147
AC006064.4	AC006064.4	-4.79106	3.16081e-06	2.54601e-05	-4.79106
NKAP	NKAP	-4.79007	3.17479e-06	2.55545e-05	-4.79007
TGFA	TGFA	-4.78853	3.19684e-06	2.57045e-05	-4.78853
IGLV2-8	IGLV2-8	-4.78707	3.21783e-06	2.58365e-05	-4.78707
BAG5	BAG5	-4.78454	3.25456e-06	2.60932e-05	-4.78454
DNTTIP1	DNTTIP1	-4.78447	3.25559e-06	2.60932e-05	-4.78447
LINC01436	LINC01436	-4.78431	3.25783e-06	2.61019e-05	-4.78431
C1orf122	C1orf122	-4.7812	3.30364e-06	2.64392e-05	-4.7812
IGLV3-19	IGLV3-19	-4.78118	3.30391e-06	2.64392e-05	-4.78118
MAP1B	MAP1B	-4.77857	3.34279e-06	2.67164e-05	-4.77857
OVCH1	OVCH1	-4.77827	3.34724e-06	2.67329e-05	-4.77827
TSPAN11	TSPAN11	-4.77809	3.34989e-06	2.67447e-05	-4.77809
PRKAR1A	PRKAR1A	-4.77668	3.37116e-06	2.69049e-05	-4.77668
HMCES	HMCES	-4.77592	3.38265e-06	2.69719e-05	-4.77592
CDK2AP2	CDK2AP2	-4.77565	3.38678e-06	2.69819e-05	-4.77565
HLA-DPA1	HLA-DPA1	-4.77541	3.39029e-06	2.70003e-05	-4.77541
PFKP	PFKP	-4.77466	3.40177e-06	2.70823e-05	-4.77466
HM13	HM13	-4.77281	3.42998e-06	2.72972e-05	-4.77281
LINC01235	LINC01235	-4.7727	3.43173e-06	2.73016e-05	-4.7727
IGSF22	IGSF22	-4.77261	3.43315e-06	2.73032e-05	-4.77261
IGHV6-1	IGHV6-1	-4.76955	3.4804e-06	2.76165e-05	-4.76955
SNX11	SNX11	-4.7695	3.4811e-06	2.76165e-05	-4.7695
G6PD	G6PD	-4.76827	3.50042e-06	2.77405e-05	-4.76827
ARHGAP5-AS1	ARHGAP5-AS1	-4.76433	3.56256e-06	2.82033e-05	-4.76433
SRPK3	SRPK3	-4.7631	3.58223e-06	2.83391e-05	-4.7631
RNF113A	RNF113A	-4.76107	3.61478e-06	2.85566e-05	-4.76107
GZMB	GZMB	-4.76082	3.6188e-06	2.85684e-05	-4.76082
AC099329.1	AC099329.1	-4.75974	3.63634e-06	2.86868e-05	-4.75974
YIPF2	YIPF2	-4.75876	3.65229e-06	2.88026e-05	-4.75876
GSPT2	GSPT2	-4.75647	3.68972e-06	2.90876e-05	-4.75647
SPTSSB	SPTSSB	-4.75522	3.7104e-06	2.92201e-05	-4.75522
CH25H	CH25H	-4.7539	3.73226e-06	2.93717e-05	-4.7539
AC010342.1	AC010342.1	-4.75374	3.73505e-06	2.93835e-05	-4.75374
NR3C2	NR3C2	-4.75292	3.74864e-06	2.94801e-05	-4.75292
PRDM1	PRDM1	-4.75267	3.75285e-06	2.95029e-05	-4.75267
2023-03-01	2023-03-01	-4.7507	3.78593e-06	2.97527e-05	-4.7507
CLCN4	CLCN4	-4.75044	3.79044e-06	2.97674e-05	-4.75044
AP1S2	AP1S2	-4.75027	3.79324e-06	2.97762e-05	-4.75027
TMED3	TMED3	-4.75014	3.7955e-06	2.97762e-05	-4.75014
THY1	THY1	-4.74966	3.80364e-06	2.98295e-05	-4.74966
CSTB	CSTB	-4.74786	3.83421e-06	3.00171e-05	-4.74786
TGOLN2	TGOLN2	-4.74625	3.86173e-06	3.01897e-05	-4.74625
HMGCS1	HMGCS1	-4.74618	3.86293e-06	3.01897e-05	-4.74618
KCNS2	KCNS2	-4.74407	3.89957e-06	3.04445e-05	-4.74407
PNPLA6	PNPLA6	-4.74075	3.95753e-06	3.08436e-05	-4.74075
PPT1	PPT1	-4.73947	3.98022e-06	3.10098e-05	-4.73947
ASMTL	ASMTL	-4.73776	4.01055e-06	3.1203e-05	-4.73776
PAR_Y_ASMTL	PAR_Y_ASMTL	-4.73776	4.01055e-06	3.1203e-05	-4.73776
PRR13P5	PRR13P5	-4.73526	4.05549e-06	3.15309e-05	-4.73526
ECHS1	ECHS1	-4.73322	4.09229e-06	3.17842e-05	-4.73322
SESN2	SESN2	-4.73313	4.094e-06	3.17866e-05	-4.73313
SNAPC2	SNAPC2	-4.73181	4.1182e-06	3.19415e-05	-4.73181
MEA1	MEA1	-4.73085	4.13581e-06	3.20561e-05	-4.73085
STAT5A	STAT5A	-4.72892	4.17132e-06	3.22981e-05	-4.72892
MAST3	MAST3	-4.72741	4.19943e-06	3.24823e-05	-4.72741
TMLHE	TMLHE	-4.72334	4.27597e-06	3.29953e-05	-4.72334
IGKV1-6	IGKV1-6	-4.72259	4.29033e-06	3.30835e-05	-4.72259
CBX6	CBX6	-4.72112	4.31844e-06	3.32662e-05	-4.72112
PIPSL	PIPSL	-4.71882	4.3627e-06	3.35498e-05	-4.71882
MRPL11	MRPL11	-4.71859	4.36708e-06	3.35721e-05	-4.71859
P4HB	P4HB	-4.71839	4.37099e-06	3.35908e-05	-4.71839
RPN2	RPN2	-4.71794	4.37967e-06	3.3646e-05	-4.71794
IGHV1-24	IGHV1-24	-4.71708	4.39648e-06	3.37522e-05	-4.71708
BEGAIN	BEGAIN	-4.71613	4.41496e-06	3.3871e-05	-4.71613
MARK2	MARK2	-4.71404	4.45619e-06	3.41409e-05	-4.71404
AL137145.2	AL137145.2	-4.71073	4.52196e-06	3.46026e-05	-4.71073
IGLV2-11	IGLV2-11	-4.7107	4.52258e-06	3.46026e-05	-4.7107
LINC01411	LINC01411	-4.71009	4.53473e-06	3.46839e-05	-4.71009
TUBAP2	TUBAP2	-4.70845	4.56784e-06	3.49135e-05	-4.70845
ABHD3	ABHD3	-4.7077	4.58297e-06	3.50172e-05	-4.7077
CRYL1	CRYL1	-4.70701	4.59714e-06	3.51136e-05	-4.70701
IGHV5-51	IGHV5-51	-4.70622	4.6132e-06	3.52125e-05	-4.70622
C15orf59	C15orf59	-4.70547	4.62856e-06	3.53059e-05	-4.70547
ZDHHC12	ZDHHC12	-4.70521	4.63392e-06	3.53348e-05	-4.70521
CAPN1	CAPN1	-4.705	4.63809e-06	3.53547e-05	-4.705
IFNLR1	IFNLR1	-4.70349	4.66923e-06	3.5544e-05	-4.70349
C12orf76	C12orf76	-4.70205	4.69904e-06	3.57402e-05	-4.70205
HSPH1	HSPH1	-4.70161	4.70819e-06	3.57924e-05	-4.70161
SOX9	SOX9	-4.69905	4.76193e-06	3.61766e-05	-4.69905
AC091982.4	AC091982.4	-4.69774	4.78966e-06	3.63384e-05	-4.69774
EML1	EML1	-4.69563	4.83441e-06	3.66286e-05	-4.69563
PDE4A	PDE4A	-4.69528	4.84204e-06	3.66619e-05	-4.69528
ZMAT3	ZMAT3	-4.6925	4.90181e-06	3.70647e-05	-4.6925
POMP	POMP	-4.69235	4.90496e-06	3.70759e-05	-4.69235
LMO4	LMO4	-4.69165	4.9203e-06	3.71672e-05	-4.69165
CHST6	CHST6	-4.69023	4.95125e-06	3.73635e-05	-4.69023
TMC7	TMC7	-4.68796	5.00101e-06	3.76635e-05	-4.68796
SF3B2	SF3B2	-4.68732	5.01511e-06	3.77571e-05	-4.68732
ADM2	ADM2	-4.68697	5.02287e-06	3.7803e-05	-4.68697
ANKH	ANKH	-4.68678	5.02715e-06	3.78225e-05	-4.68678
BAG3	BAG3	-4.68601	5.0444e-06	3.79144e-05	-4.68601
AL669918.1	AL669918.1	-4.68338	5.10326e-06	3.83185e-05	-4.68338
TYRO3	TYRO3	-4.68248	5.12342e-06	3.84316e-05	-4.68248
WSCD2	WSCD2	-4.68136	5.14894e-06	3.86102e-05	-4.68136
SART1	SART1	-4.68041	5.17037e-06	3.87452e-05	-4.68041
PLEKHS1	PLEKHS1	-4.6782	5.22118e-06	3.90871e-05	-4.6782
NELFB	NELFB	-4.67808	5.22394e-06	3.90947e-05	-4.67808
IGLV1-47	IGLV1-47	-4.67564	5.28045e-06	3.94262e-05	-4.67564
IL13RA2	IL13RA2	-4.67545	5.28473e-06	3.94451e-05	-4.67545
KIRREL2	KIRREL2	-4.67474	5.30137e-06	3.95431e-05	-4.67474
NCMAP	NCMAP	-4.67288	5.34489e-06	3.98027e-05	-4.67288
BCL7B	BCL7B	-4.67159	5.3755e-06	4.00036e-05	-4.67159
TIMM23	TIMM23	-4.67105	5.38826e-06	4.00854e-05	-4.67105
KCNT1	KCNT1	-4.6629	5.58493e-06	4.13213e-05	-4.6629
C15orf62	C15orf62	-4.66288	5.58549e-06	4.13213e-05	-4.66288
THEG	THEG	-4.66071	5.63905e-06	4.16766e-05	-4.66071
ADCY8	ADCY8	-4.65929	5.67438e-06	4.19091e-05	-4.65929
CCNA1	CCNA1	-4.65908	5.67952e-06	4.19091e-05	-4.65908
KIAA2013	KIAA2013	-4.65469	5.7902e-06	4.26819e-05	-4.65469
C15orf52	C15orf52	-4.65341	5.82285e-06	4.28766e-05	-4.65341
IGHV4-61	IGHV4-61	-4.65335	5.82419e-06	4.28766e-05	-4.65335
CNIH3	CNIH3	-4.65276	5.83931e-06	4.29244e-05	-4.65276
IDI1	IDI1	-4.65273	5.8402e-06	4.29244e-05	-4.65273
IGKV1-17	IGKV1-17	-4.65233	5.85031e-06	4.29707e-05	-4.65233
SLC25A4	SLC25A4	-4.65007	5.90864e-06	4.33288e-05	-4.65007
CLU	CLU	-4.64922	5.93086e-06	4.34635e-05	-4.64922
PRMT5	PRMT5	-4.64914	5.9329e-06	4.34643e-05	-4.64914
HHLA3	HHLA3	-4.6484	5.95212e-06	4.35909e-05	-4.6484
GAL	GAL	-4.6475	5.97585e-06	4.37364e-05	-4.6475
FXYD5	FXYD5	-4.6473	5.981e-06	4.37599e-05	-4.6473
CTSB	CTSB	-4.64433	6.05942e-06	4.42334e-05	-4.64433
ATP6V1E1	ATP6V1E1	-4.64406	6.06654e-06	4.4271e-05	-4.64406
GJB2	GJB2	-4.64245	6.10953e-06	4.4556e-05	-4.64245
C20orf24	C20orf24	-4.64214	6.11798e-06	4.46032e-05	-4.64214
SLC2A3	SLC2A3	-4.64205	6.12031e-06	4.46058e-05	-4.64205
GOT1	GOT1	-4.64135	6.13897e-06	4.47274e-05	-4.64135
EXTL1	EXTL1	-4.64042	6.16426e-06	4.48827e-05	-4.64042
RAC1	RAC1	-4.63863	6.21279e-06	4.51778e-05	-4.63863
CCDC113	CCDC113	-4.63851	6.21592e-06	4.51859e-05	-4.63851
PAPPA2	PAPPA2	-4.63814	6.22619e-06	4.52461e-05	-4.63814
UBE2Q1	UBE2Q1	-4.63752	6.24303e-06	4.53393e-05	-4.63752
ZPR1	ZPR1	-4.6372	6.25178e-06	4.53882e-05	-4.6372
TRAF3	TRAF3	-4.63635	6.27502e-06	4.55234e-05	-4.63635
PNMA1	PNMA1	-4.6363	6.27644e-06	4.55234e-05	-4.6363
ARF6	ARF6	-4.6339	6.34279e-06	4.59161e-05	-4.6339
DUSP5	DUSP5	-4.63352	6.3532e-06	4.59768e-05	-4.63352
ATP1B3	ATP1B3	-4.63316	6.36336e-06	4.60355e-05	-4.63316
NME2P1	NME2P1	-4.63273	6.37521e-06	4.61065e-05	-4.63273
ACOT9	ACOT9	-4.63216	6.39111e-06	4.61919e-05	-4.63216
CDHR1	CDHR1	-4.63046	6.43881e-06	4.6492e-05	-4.63046
M6PR	M6PR	-4.62979	6.45775e-06	4.66138e-05	-4.62979
RIOX1	RIOX1	-4.62838	6.49783e-06	4.68882e-05	-4.62838
CLNS1AP1	CLNS1AP1	-4.62806	6.50682e-06	4.69231e-05	-4.62806
AC233755.1	AC233755.1	-4.62771	6.51682e-06	4.69802e-05	-4.62771
SNX8	SNX8	-4.62474	6.602e-06	4.75184e-05	-4.62474
ATP13A2	ATP13A2	-4.6245	6.60894e-06	4.75532e-05	-4.6245
IER5	IER5	-4.62415	6.61914e-06	4.75963e-05	-4.62415
LSM4	LSM4	-4.62308	6.65002e-06	4.77543e-05	-4.62308
IGHV3-30	IGHV3-30	-4.6225	6.66697e-06	4.78488e-05	-4.6225
IFNGR2	IFNGR2	-4.62242	6.66918e-06	4.78494e-05	-4.62242
NPAS4	NPAS4	-4.62092	6.71311e-06	4.81341e-05	-4.62092
NR1H2	NR1H2	-4.61749	6.81447e-06	4.87834e-05	-4.61749
SLC25A5	SLC25A5	-4.61659	6.84136e-06	4.89604e-05	-4.61659
HYAL3	HYAL3	-4.61649	6.84431e-06	4.8966e-05	-4.61649
RIC8A	RIC8A	-4.61538	6.8776e-06	4.91419e-05	-4.61538
IGHV3-43	IGHV3-43	-4.61527	6.8807e-06	4.91485e-05	-4.61527
QPRT	QPRT	-4.61454	6.90292e-06	4.92916e-05	-4.61454
DEXI	DEXI	-4.61271	6.95799e-06	4.96535e-05	-4.61271
CLMP	CLMP	-4.61176	6.98711e-06	4.98455e-05	-4.61176
MRPL9	MRPL9	-4.61048	7.02618e-06	5.00579e-05	-4.61048
MID2	MID2	-4.60743	7.12031e-06	5.06199e-05	-4.60743
RN7SL2	RN7SL2	-4.60698	7.13419e-06	5.06823e-05	-4.60698
ENDOD1	ENDOD1	-4.6068	7.13988e-06	5.06952e-05	-4.6068
EREG	EREG	-4.60576	7.17225e-06	5.08571e-05	-4.60576
SLC35A4	SLC35A4	-4.60481	7.20182e-06	5.10227e-05	-4.60481
ZNF576	ZNF576	-4.60411	7.22391e-06	5.11631e-05	-4.60411
HSPA9	HSPA9	-4.60274	7.26736e-06	5.14386e-05	-4.60274
SWI5	SWI5	-4.60036	7.34284e-06	5.19047e-05	-4.60036
CDK18	CDK18	-4.6003	7.3447e-06	5.19047e-05	-4.6003
WNT10B	WNT10B	-4.60017	7.34889e-06	5.19181e-05	-4.60017
CLDN3	CLDN3	-4.59942	7.37306e-06	5.20268e-05	-4.59942
AC241585.1	AC241585.1	-4.59915	7.3816e-06	5.20626e-05	-4.59915
SLC16A8	SLC16A8	-4.59894	7.38842e-06	5.20747e-05	-4.59894
TSSC2	TSSC2	-4.59863	7.39846e-06	5.21144e-05	-4.59863
ANKRD40	ANKRD40	-4.59859	7.39975e-06	5.21144e-05	-4.59859
ATP2B3	ATP2B3	-4.59818	7.41294e-06	5.21747e-05	-4.59818
CREM	CREM	-4.59706	7.44916e-06	5.23659e-05	-4.59706
RN7SL5P	RN7SL5P	-4.59698	7.4517e-06	5.23659e-05	-4.59698
EIF3G	EIF3G	-4.59594	7.48564e-06	5.25881e-05	-4.59594
IFI6	IFI6	-4.59562	7.49586e-06	5.26435e-05	-4.59562
ITGB1BP1	ITGB1BP1	-4.5942	7.54256e-06	5.29057e-05	-4.5942
TMED1	TMED1	-4.59395	7.55057e-06	5.29454e-05	-4.59395
ZNF385D	ZNF385D	-4.59306	7.57977e-06	5.3097e-05	-4.59306
RRS1	RRS1	-4.59301	7.5816e-06	5.3097e-05	-4.59301
TMCC3	TMCC3	-4.59072	7.65734e-06	5.35279e-05	-4.59072
HEXB	HEXB	-4.59053	7.66361e-06	5.35552e-05	-4.59053
ARPC4	ARPC4	-4.59029	7.67183e-06	5.35961e-05	-4.59029
LINC01667	LINC01667	-4.58787	7.75288e-06	5.40619e-05	-4.58787
COTL1	COTL1	-4.58594	7.81801e-06	5.4432e-05	-4.58594
TMEM147	TMEM147	-4.58458	7.8644e-06	5.47382e-05	-4.58458
GARS	GARS	-4.58406	7.88213e-06	5.48447e-05	-4.58406
IGKV1-5	IGKV1-5	-4.58393	7.88665e-06	5.48592e-05	-4.58393
MRPL20	MRPL20	-4.5834	7.90488e-06	5.49691e-05	-4.5834
NAPB	NAPB	-4.58286	7.92349e-06	5.50646e-05	-4.58286
TAF13	TAF13	-4.58236	7.94069e-06	5.51635e-05	-4.58236
AC133065.2	AC133065.2	-4.5823	7.94261e-06	5.51635e-05	-4.5823
CD300C	CD300C	-4.58169	7.96392e-06	5.52775e-05	-4.58169
STPG1	STPG1	-4.57861	8.07105e-06	5.58666e-05	-4.57861
SEPHS2	SEPHS2	-4.57839	8.07868e-06	5.59023e-05	-4.57839
AL138999.1	AL138999.1	-4.57762	8.10575e-06	5.60553e-05	-4.57762
C11orf96	C11orf96	-4.57748	8.11081e-06	5.60642e-05	-4.57748
DYNC1I1	DYNC1I1	-4.57682	8.13404e-06	5.61815e-05	-4.57682
MRPS15	MRPS15	-4.57534	8.18641e-06	5.64747e-05	-4.57534
YIPF6	YIPF6	-4.57493	8.20087e-06	5.65572e-05	-4.57493
SRGAP2	SRGAP2	-4.57393	8.23662e-06	5.67518e-05	-4.57393
FCGR2C	FCGR2C	-4.57384	8.23975e-06	5.6756e-05	-4.57384
MX1	MX1	-4.57208	8.30275e-06	5.71108e-05	-4.57208
PPM1J	PPM1J	-4.57205	8.3039e-06	5.71108e-05	-4.57205
MYADM	MYADM	-4.57124	8.33306e-06	5.72939e-05	-4.57124
NDUFB9	NDUFB9	-4.57033	8.36602e-06	5.74705e-05	-4.57033
AMZ2	AMZ2	-4.56951	8.39593e-06	5.76071e-05	-4.56951
PPM1M	PPM1M	-4.56932	8.40272e-06	5.76325e-05	-4.56932
IGLV3-9	IGLV3-9	-4.56847	8.43357e-06	5.78265e-05	-4.56847
IGLV3-21	IGLV3-21	-4.5681	8.44739e-06	5.79037e-05	-4.5681
NOP16	NOP16	-4.56769	8.4624e-06	5.7989e-05	-4.56769
NTSR1	NTSR1	-4.56623	8.51599e-06	5.83209e-05	-4.56623
MOSPD2	MOSPD2	-4.56593	8.5269e-06	5.83779e-05	-4.56593
DDIT3	DDIT3	-4.56573	8.53451e-06	5.8397e-05	-4.56573
KLHL3	KLHL3	-4.56567	8.53652e-06	5.8397e-05	-4.56567
TRAPPC10	TRAPPC10	-4.56565	8.53745e-06	5.8397e-05	-4.56565
NCF1C	NCF1C	-4.56545	8.54482e-06	5.84297e-05	-4.56545
LINC01166	LINC01166	-4.56372	8.60886e-06	5.87725e-05	-4.56372
MEI1	MEI1	-4.56361	8.61317e-06	5.87725e-05	-4.56361
FBXO6	FBXO6	-4.56156	8.68985e-06	5.92242e-05	-4.56156
IFNAR2	IFNAR2	-4.56136	8.6975e-06	5.92584e-05	-4.56136
NIM1K	NIM1K	-4.56121	8.70292e-06	5.92775e-05	-4.56121
LINC01460	LINC01460	-4.56089	8.71486e-06	5.93409e-05	-4.56089
UBQLN4P1	UBQLN4P1	-4.56072	8.72134e-06	5.93671e-05	-4.56072
UBE2L6	UBE2L6	-4.55898	8.78719e-06	5.97434e-05	-4.55898
APMAP	APMAP	-4.55648	8.88285e-06	6.03211e-05	-4.55648
GALNT12	GALNT12	-4.55442	8.96213e-06	6.07499e-05	-4.55442
WDR1	WDR1	-4.55295	9.01927e-06	6.10874e-05	-4.55295
AIRE	AIRE	-4.55253	9.03572e-06	6.11569e-05	-4.55253
SYNJ2BP	SYNJ2BP	-4.55085	9.10176e-06	6.15855e-05	-4.55085
NSMCE3	NSMCE3	-4.54915	9.16882e-06	6.19835e-05	-4.54915
ZNF648	ZNF648	-4.5487	9.18665e-06	6.20855e-05	-4.5487
URB1-AS1	URB1-AS1	-4.54862	9.18985e-06	6.20885e-05	-4.54862
EFR3B	EFR3B	-4.54768	9.22711e-06	6.23051e-05	-4.54768
SLC44A3	SLC44A3	-4.54572	9.30555e-06	6.27014e-05	-4.54572
CNPPD1	CNPPD1	-4.54558	9.31098e-06	6.27193e-05	-4.54558
FKBP1C	FKBP1C	-4.54539	9.31888e-06	6.27538e-05	-4.54539
CPNE7	CPNE7	-4.54529	9.32268e-06	6.27607e-05	-4.54529
NSUN7	NSUN7	-4.54411	9.3702e-06	6.30242e-05	-4.54411
DYNLRB1	DYNLRB1	-4.54352	9.39414e-06	6.31664e-05	-4.54352
LONRF3	LONRF3	-4.54288	9.42009e-06	6.33029e-05	-4.54288
CDC42SE1	CDC42SE1	-4.54274	9.42584e-06	6.33042e-05	-4.54274
PTDSS1	PTDSS1	-4.54143	9.47944e-06	6.36453e-05	-4.54143
AC078883.1	AC078883.1	-4.54017	9.53076e-06	6.39708e-05	-4.54017
PI4K2A	PI4K2A	-4.53841	9.60333e-06	6.44005e-05	-4.53841
MFSD3	MFSD3	-4.53806	9.61803e-06	6.44799e-05	-4.53806
PTHLH	PTHLH	-4.53761	9.63679e-06	6.45865e-05	-4.53761
AL139246.5	AL139246.5	-4.53723	9.65266e-06	6.46737e-05	-4.53723
LINC00839	LINC00839	-4.53671	9.67432e-06	6.47856e-05	-4.53671
ARPC1B	ARPC1B	-4.53557	9.72199e-06	6.50649e-05	-4.53557
SNU13	SNU13	-4.53548	9.72546e-06	6.50649e-05	-4.53548
PIN4	PIN4	-4.53483	9.75291e-06	6.52293e-05	-4.53483
FSTL4	FSTL4	-4.53093	9.91811e-06	6.61578e-05	-4.53093
ATP5D	ATP5D	-4.53012	9.95289e-06	6.63702e-05	-4.53012
CD151	CD151	-4.5283	1.0031e-05	6.68518e-05	-4.5283
BECN1	BECN1	-4.5272	1.00784e-05	6.71279e-05	-4.5272
CU639417.2	CU639417.2	-4.52308	1.02587e-05	6.81683e-05	-4.52308
NUDT4P2	NUDT4P2	-4.52255	1.02819e-05	6.82823e-05	-4.52255
MX2	MX2	-4.52236	1.02903e-05	6.8318e-05	-4.52236
DNM2	DNM2	-4.52045	1.03753e-05	6.88616e-05	-4.52045
PLOD3	PLOD3	-4.51957	1.04145e-05	6.90629e-05	-4.51957
AKIRIN1	AKIRIN1	-4.51957	1.04148e-05	6.90629e-05	-4.51957
MTCH2	MTCH2	-4.51577	1.05862e-05	7.00554e-05	-4.51577
EMB	EMB	-4.51468	1.06356e-05	7.03416e-05	-4.51468
RALBP1	RALBP1	-4.51226	1.07471e-05	7.09582e-05	-4.51226
OPA3	OPA3	-4.51224	1.07477e-05	7.09582e-05	-4.51224
NTMT1	NTMT1	-4.51211	1.07538e-05	7.09777e-05	-4.51211
NBDY	NBDY	-4.51147	1.07832e-05	7.11301e-05	-4.51147
XYLT2	XYLT2	-4.51048	1.08295e-05	7.13729e-05	-4.51048
B3GNT5	B3GNT5	-4.50774	1.09573e-05	7.21312e-05	-4.50774
PDHA1	PDHA1	-4.50151	1.1254e-05	7.38901e-05	-4.50151
C17orf58	C17orf58	-4.50045	1.13053e-05	7.41624e-05	-4.50045
MAGEE1	MAGEE1	-4.49988	1.13329e-05	7.42791e-05	-4.49988
GPR156	GPR156	-4.49901	1.1375e-05	7.45117e-05	-4.49901
AC009303.4	AC009303.4	-4.49699	1.14738e-05	7.51154e-05	-4.49699
STX11	STX11	-4.49416	1.16136e-05	7.59863e-05	-4.49416
KCNN4	KCNN4	-4.49389	1.16274e-05	7.60543e-05	-4.49389
TMEM141	TMEM141	-4.49367	1.16383e-05	7.6104e-05	-4.49367
NDUFS6	NDUFS6	-4.49107	1.17686e-05	7.6869e-05	-4.49107
BACH1	BACH1	-4.4902	1.1812e-05	7.70613e-05	-4.4902
LHPP	LHPP	-4.48914	1.1866e-05	7.73911e-05	-4.48914
RHOG	RHOG	-4.48852	1.18974e-05	7.75512e-05	-4.48852
IGKV1-39	IGKV1-39	-4.48788	1.193e-05	7.77185e-05	-4.48788
HLA-DPB1	HLA-DPB1	-4.48761	1.19438e-05	7.77615e-05	-4.48761
BRCC3	BRCC3	-4.48755	1.19469e-05	7.77615e-05	-4.48755
BRI3	BRI3	-4.485	1.20778e-05	7.85458e-05	-4.485
AC079922.2	AC079922.2	-4.48416	1.2121e-05	7.87587e-05	-4.48416
SLC44A3-AS1	SLC44A3-AS1	-4.48223	1.22214e-05	7.92967e-05	-4.48223
ADGRE2	ADGRE2	-4.48173	1.22478e-05	7.94455e-05	-4.48173
NDUFB6	NDUFB6	-4.48156	1.22568e-05	7.94806e-05	-4.48156
MICALCL	MICALCL	-4.48091	1.22903e-05	7.96754e-05	-4.48091
CD14	CD14	-4.48038	1.23183e-05	7.98109e-05	-4.48038
IL6	IL6	-4.48006	1.23354e-05	7.98988e-05	-4.48006
KIF9	KIF9	-4.4794	1.23701e-05	8.00777e-05	-4.4794
AL355916.1	AL355916.1	-4.47725	1.24843e-05	8.07245e-05	-4.47725
RAB3IL1	RAB3IL1	-4.47699	1.24982e-05	8.07678e-05	-4.47699
IGLV4-69	IGLV4-69	-4.47513	1.25974e-05	8.1386e-05	-4.47513
CXCL16	CXCL16	-4.47401	1.26577e-05	8.16934e-05	-4.47401
LINC00937	LINC00937	-4.47398	1.26595e-05	8.16934e-05	-4.47398
ABTB2	ABTB2	-4.47359	1.26806e-05	8.18066e-05	-4.47359
PRR13	PRR13	-4.47186	1.27745e-05	8.23182e-05	-4.47186
FAM20A	FAM20A	-4.47166	1.27853e-05	8.23638e-05	-4.47166
FXR2	FXR2	-4.47004	1.28739e-05	8.2864e-05	-4.47004
CHRM5	CHRM5	-4.46847	1.29604e-05	8.33256e-05	-4.46847
GNPDA1	GNPDA1	-4.46705	1.3039e-05	8.37836e-05	-4.46705
EYA2	EYA2	-4.46569	1.31147e-05	8.41982e-05	-4.46569
PSMA3	PSMA3	-4.46375	1.32236e-05	8.48449e-05	-4.46375
TNFRSF10B	TNFRSF10B	-4.46366	1.32287e-05	8.48449e-05	-4.46366
BUD31	BUD31	-4.46197	1.3324e-05	8.53237e-05	-4.46197
TIGIT	TIGIT	-4.46141	1.33557e-05	8.54541e-05	-4.46141
SERF2	SERF2	-4.4603	1.34194e-05	8.58301e-05	-4.4603
DRP2	DRP2	-4.4602	1.34248e-05	8.58301e-05	-4.4602
SCYL1	SCYL1	-4.45994	1.344e-05	8.58956e-05	-4.45994
RN7SL8P	RN7SL8P	-4.45874	1.35086e-05	8.62854e-05	-4.45874
ANKRD27	ANKRD27	-4.45687	1.36167e-05	8.69269e-05	-4.45687
TRUB2	TRUB2	-4.45584	1.36764e-05	8.72414e-05	-4.45584
TMPRSS13	TMPRSS13	-4.45457	1.37502e-05	8.75886e-05	-4.45457
GNAI2	GNAI2	-4.45455	1.37514e-05	8.75886e-05	-4.45455
UTP14A	UTP14A	-4.453	1.38426e-05	8.80947e-05	-4.453
LARP6	LARP6	-4.45288	1.38497e-05	8.81156e-05	-4.45288
C10orf35	C10orf35	-4.45252	1.38705e-05	8.82229e-05	-4.45252
IRF5	IRF5	-4.45203	1.38994e-05	8.83814e-05	-4.45203
MRPL51	MRPL51	-4.45114	1.39524e-05	8.86687e-05	-4.45114
BOLA3	BOLA3	-4.44894	1.40834e-05	8.94261e-05	-4.44894
ATP6V0B	ATP6V0B	-4.44831	1.41208e-05	8.96131e-05	-4.44831
DEF8	DEF8	-4.4481	1.41334e-05	8.96478e-05	-4.4481
MAGEH1	MAGEH1	-4.44809	1.41342e-05	8.96478e-05	-4.44809
KIFC3	KIFC3	-4.44748	1.41707e-05	8.98289e-05	-4.44748
TMEM104	TMEM104	-4.44718	1.41891e-05	8.99199e-05	-4.44718
APLP2	APLP2	-4.44679	1.42126e-05	9.00184e-05	-4.44679
RHOA	RHOA	-4.44534	1.43002e-05	9.04973e-05	-4.44534
APCDD1	APCDD1	-4.44413	1.4374e-05	9.08623e-05	-4.44413
KCND3	KCND3	-4.44046	1.45995e-05	9.21076e-05	-4.44046
PPFIA4	PPFIA4	-4.43914	1.46814e-05	9.25509e-05	-4.43914
IGLV8-61	IGLV8-61	-4.43913	1.46821e-05	9.25509e-05	-4.43913
PLPP7	PLPP7	-4.43788	1.47602e-05	9.29135e-05	-4.43788
GORASP1	GORASP1	-4.43695	1.48184e-05	9.32538e-05	-4.43695
NMRAL1	NMRAL1	-4.4353	1.49222e-05	9.38552e-05	-4.4353
FCGR1B	FCGR1B	-4.43347	1.50387e-05	9.44866e-05	-4.43347
NKRF	NKRF	-4.43346	1.50394e-05	9.44866e-05	-4.43346
FASN	FASN	-4.43311	1.50612e-05	9.45972e-05	-4.43311
STOML2	STOML2	-4.43262	1.50925e-05	9.47677e-05	-4.43262
CX3CL1	CX3CL1	-4.43199	1.51331e-05	9.49699e-05	-4.43199
P2RX1	P2RX1	-4.4319	1.51385e-05	9.49772e-05	-4.4319
GOT2	GOT2	-4.43174	1.51488e-05	9.50156e-05	-4.43174
ANOS1	ANOS1	-4.43152	1.51631e-05	9.50786e-05	-4.43152
AC007032.1	AC007032.1	-4.43115	1.51868e-05	9.51746e-05	-4.43115
C11orf49	C11orf49	-4.42802	1.53898e-05	9.63666e-05	-4.42802
ALDH3B1	ALDH3B1	-4.42725	1.54395e-05	9.65705e-05	-4.42725
ATP5G1	ATP5G1	-4.42616	1.5511e-05	9.68941e-05	-4.42616
MAGEA10	MAGEA10	-4.42516	1.5577e-05	9.72154e-05	-4.42516
NDUFB8	NDUFB8	-4.42407	1.56491e-05	9.75842e-05	-4.42407
KIAA1324	KIAA1324	-4.42363	1.56779e-05	9.76829e-05	-4.42363
DNAJC5	DNAJC5	-4.42321	1.5706e-05	9.78313e-05	-4.42321
AFF2	AFF2	-4.4217	1.58066e-05	9.83575e-05	-4.4217
FMNL1	FMNL1	-4.42002	1.5919e-05	9.89671e-05	-4.42002
CXCL10	CXCL10	-4.41935	1.59646e-05	9.91956e-05	-4.41935
IGKV6-21	IGKV6-21	-4.41853	1.60195e-05	9.95092e-05	-4.41853
PPL	PPL	-4.41824	1.60395e-05	9.95814e-05	-4.41824
TOR1AIP1	TOR1AIP1	-4.41823	1.60399e-05	9.95814e-05	-4.41823
PAF1	PAF1	-4.41774	1.60735e-05	9.97624e-05	-4.41774
RHBDF2	RHBDF2	-4.41762	1.60814e-05	9.97843e-05	-4.41762
RARRES3	RARRES3	-4.41713	1.61148e-05	9.99641e-05	-4.41713
PTRH1	PTRH1	-4.41685	1.61336e-05	0.000100053	-4.41685
PLCD3	PLCD3	-4.41643	1.61624e-05	0.000100204	-4.41643
GAPDHP65	GAPDHP65	-4.41592	1.61974e-05	0.000100394	-4.41592
MRPL16	MRPL16	-4.41544	1.62304e-05	0.000100515	-4.41544
NUAK2	NUAK2	-4.4143	1.63089e-05	0.000100927	-4.4143
BAALC-AS1	BAALC-AS1	-4.41428	1.63102e-05	0.000100927	-4.41428
CALR	CALR	-4.41022	1.65919e-05	0.000102396	-4.41022
RFLNA	RFLNA	-4.40943	1.66475e-05	0.000102676	-4.40943
MFAP3L	MFAP3L	-4.40719	1.68055e-05	0.000103539	-4.40719
COBL	COBL	-4.40579	1.69046e-05	0.000104034	-4.40579
C1orf94	C1orf94	-4.40501	1.69605e-05	0.000104322	-4.40501
NME1	NME1	-4.40386	1.70428e-05	0.000104743	-4.40386
ACP2	ACP2	-4.40321	1.70896e-05	0.000104973	-4.40321
IGLV3-1	IGLV3-1	-4.40302	1.71035e-05	0.00010503	-4.40302
AC007249.2	AC007249.2	-4.40184	1.71888e-05	0.000105525	-4.40184
AC145207.2	AC145207.2	-4.40055	1.72827e-05	0.000105958	-4.40055
LINC00630	LINC00630	-4.39957	1.73542e-05	0.000106284	-4.39957
IGHV2-26	IGHV2-26	-4.39863	1.7423e-05	0.000106644	-4.39863
CGA	CGA	-4.39579	1.76323e-05	0.000107779	-4.39579
NDUFAF3	NDUFAF3	-4.39456	1.77237e-05	0.000108279	-4.39456
TRIB3	TRIB3	-4.39345	1.78069e-05	0.00010867	-4.39345
SLC6A12	SLC6A12	-4.39317	1.78282e-05	0.00010877	-4.39317
DSCAM-IT1	DSCAM-IT1	-4.39307	1.78356e-05	0.000108786	-4.39307
CNP	CNP	-4.39298	1.78421e-05	0.000108796	-4.39298
ILDR2	ILDR2	-4.39277	1.7858e-05	0.000108864	-4.39277
CLUH	CLUH	-4.39238	1.78873e-05	0.000109013	-4.39238
SLC10A3	SLC10A3	-4.39157	1.79485e-05	0.000109327	-4.39157
HYOU1	HYOU1	-4.39088	1.80006e-05	0.000109615	-4.39088
DCTD	DCTD	-4.39056	1.80249e-05	0.000109714	-4.39056
NPR2	NPR2	-4.39053	1.80266e-05	0.000109714	-4.39053
RNF114	RNF114	-4.38792	1.82262e-05	0.000110674	-4.38792
BPGM	BPGM	-4.38415	1.85172e-05	0.000112124	-4.38415
PIK3AP1	PIK3AP1	-4.38409	1.85219e-05	0.000112124	-4.38409
FCGR1CP	FCGR1CP	-4.38388	1.85378e-05	0.00011219	-4.38388
CD274	CD274	-4.38346	1.85708e-05	0.0001123	-4.38346
PDE4B	PDE4B	-4.38308	1.86006e-05	0.00011245	-4.38308
VIM-AS1	VIM-AS1	-4.38264	1.86345e-05	0.000112625	-4.38264
SWAP70	SWAP70	-4.38143	1.87297e-05	0.00011317	-4.38143
GRB2	GRB2	-4.38121	1.8747e-05	0.000113244	-4.38121
NCKIPSD	NCKIPSD	-4.38069	1.8788e-05	0.000113461	-4.38069
TMEM158	TMEM158	-4.37977	1.88611e-05	0.000113812	-4.37977
HNF4G	HNF4G	-4.37925	1.89023e-05	0.00011403	-4.37925
DDA1	DDA1	-4.37902	1.89203e-05	0.000114108	-4.37902
AC247036.4	AC247036.4	-4.37745	1.9045e-05	0.000114707	-4.37745
PMVK	PMVK	-4.37679	1.9098e-05	0.000114966	-4.37679
SYNGR2	SYNGR2	-4.37679	1.90982e-05	0.000114966	-4.37679
PELI3	PELI3	-4.37545	1.92054e-05	0.000115581	-4.37545
KCNJ6	KCNJ6	-4.37422	1.93051e-05	0.000116149	-4.37422
PCSK1	PCSK1	-4.37339	1.9372e-05	0.00011649	-4.37339
NAT14	NAT14	-4.36999	1.96504e-05	0.000118007	-4.36999
AL161421.1	AL161421.1	-4.36969	1.96749e-05	0.000118122	-4.36969
USP31	USP31	-4.36913	1.97212e-05	0.000118338	-4.36913
PI4KB	PI4KB	-4.36833	1.97873e-05	0.000118667	-4.36833
ANKRD65	ANKRD65	-4.36828	1.97919e-05	0.000118667	-4.36828
C22orf42	C22orf42	-4.36668	1.99251e-05	0.000119371	-4.36668
GPKOW	GPKOW	-4.36507	2.00596e-05	0.000120021	-4.36507
SCP2	SCP2	-4.36443	2.01137e-05	0.000120309	-4.36443
LINC-PINT	LINC-PINT	-4.36259	2.02693e-05	0.000121048	-4.36259
IGLC7	IGLC7	-4.36185	2.03317e-05	0.000121292	-4.36185
MT1L	MT1L	-4.36168	2.03469e-05	0.00012135	-4.36168
DOCK5	DOCK5	-4.3613	2.03786e-05	0.000121507	-4.3613
NEU1	NEU1	-4.36074	2.04265e-05	0.000121729	-4.36074
HCN2	HCN2	-4.36055	2.04426e-05	0.000121793	-4.36055
MAGEA12	MAGEA12	-4.35871	2.0601e-05	0.00012264	-4.35871
POLR2I	POLR2I	-4.35717	2.0734e-05	0.000123333	-4.35717
PSAP	PSAP	-4.35686	2.07607e-05	0.00012346	-4.35686
AC007546.2	AC007546.2	-4.35536	2.08919e-05	0.000124077	-4.35536
CHP1	CHP1	-4.35391	2.10184e-05	0.000124725	-4.35391
LRRC8A	LRRC8A	-4.35386	2.10231e-05	0.000124725	-4.35386
MIR646HG	MIR646HG	-4.35354	2.10513e-05	0.00012486	-4.35354
TCTEX1D1	TCTEX1D1	-4.3528	2.1116e-05	0.000125211	-4.3528
HPSE	HPSE	-4.34947	2.14122e-05	0.0001269	-4.34947
ANKS6	ANKS6	-4.34938	2.14197e-05	0.000126911	-4.34938
DEDD2	DEDD2	-4.34883	2.14698e-05	0.000127175	-4.34883
OAT	OAT	-4.34816	2.15293e-05	0.000127494	-4.34816
AP001056.1	AP001056.1	-4.34694	2.16394e-05	0.000128112	-4.34694
IL1B	IL1B	-4.34671	2.16603e-05	0.000128202	-4.34671
CXorf38	CXorf38	-4.34642	2.16862e-05	0.000128288	-4.34642
SERPINI1	SERPINI1	-4.34605	2.17201e-05	0.000128421	-4.34605
KRT8P46	KRT8P46	-4.34397	2.19096e-05	0.000129474	-4.34397
LAMP2	LAMP2	-4.34359	2.19441e-05	0.000129589	-4.34359
MRPL12	MRPL12	-4.34357	2.19463e-05	0.000129589	-4.34357
MRPL49	MRPL49	-4.34249	2.20453e-05	0.000130072	-4.34249
PLAU	PLAU	-4.3424	2.20531e-05	0.000130084	-4.3424
RIMKLA	RIMKLA	-4.34193	2.2097e-05	0.000130309	-4.34193
TMEM179B	TMEM179B	-4.33994	2.22805e-05	0.000131264	-4.33994
PIR	PIR	-4.33992	2.22822e-05	0.000131264	-4.33992
TSPAN15	TSPAN15	-4.3386	2.24052e-05	0.000131817	-4.3386
TP53INP2	TP53INP2	-4.33799	2.24631e-05	0.000132123	-4.33799
ELOB	ELOB	-4.33757	2.25023e-05	0.000132319	-4.33757
APOL1	APOL1	-4.33617	2.26339e-05	0.000132989	-4.33617
PDLIM4	PDLIM4	-4.33559	2.26883e-05	0.000133239	-4.33559
DCXR	DCXR	-4.33539	2.27071e-05	0.00013328	-4.33539
KRT8P48	KRT8P48	-4.33435	2.28058e-05	0.000133686	-4.33435
RTN3P1	RTN3P1	-4.33275	2.2958e-05	0.000134473	-4.33275
TMEM208	TMEM208	-4.33209	2.3022e-05	0.000134812	-4.33209
CD74	CD74	-4.33202	2.30288e-05	0.000134812	-4.33202
PPP1R14C	PPP1R14C	-4.33156	2.30723e-05	0.000134964	-4.33156
MAN2A2	MAN2A2	-4.33151	2.30776e-05	0.000134964	-4.33151
AC009407.1	AC009407.1	-4.33088	2.31383e-05	0.000135249	-4.33088
C19orf38	C19orf38	-4.32774	2.34425e-05	0.000136934	-4.32774
TIMM17A	TIMM17A	-4.32716	2.34987e-05	0.000137178	-4.32716
MATN3	MATN3	-4.32568	2.36442e-05	0.000137956	-4.32568
SCAND1	SCAND1	-4.32549	2.3663e-05	0.00013803	-4.32549
AD000864.1	AD000864.1	-4.32403	2.38072e-05	0.000138747	-4.32403
CNTNAP1	CNTNAP1	-4.32314	2.38946e-05	0.000139166	-4.32314
TNFRSF12A	TNFRSF12A	-4.32058	2.41504e-05	0.000140547	-4.32058
RN7SL128P	RN7SL128P	-4.32019	2.41902e-05	0.000140706	-4.32019
TRIM69	TRIM69	-4.31907	2.43028e-05	0.000141288	-4.31907
AC011603.2	AC011603.2	-4.31888	2.43222e-05	0.000141364	-4.31888
TRMT61A	TRMT61A	-4.3184	2.437e-05	0.000141606	-4.3184
PTPN13	PTPN13	-4.31834	2.43765e-05	0.000141607	-4.31834
C5orf15	C5orf15	-4.31784	2.44269e-05	0.000141863	-4.31784
WNT9A	WNT9A	-4.31752	2.44594e-05	0.000142003	-4.31752
CHRNA4	CHRNA4	-4.31611	2.46033e-05	0.000142668	-4.31611
NSMAF	NSMAF	-4.31601	2.46133e-05	0.000142689	-4.31601
MAP1S	MAP1S	-4.31583	2.46315e-05	0.000142721	-4.31583
AC016831.1	AC016831.1	-4.31545	2.46711e-05	0.000142914	-4.31545
ARAF	ARAF	-4.31362	2.48587e-05	0.000143853	-4.31362
CD72	CD72	-4.31323	2.48989e-05	0.000143992	-4.31323
TMEM74	TMEM74	-4.31321	2.49018e-05	0.000143992	-4.31321
TCEAL8	TCEAL8	-4.31308	2.49144e-05	0.000144028	-4.31308
HPS1	HPS1	-4.31191	2.5036e-05	0.000144657	-4.31191
NHP2	NHP2	-4.31146	2.50833e-05	0.000144852	-4.31146
PIGR	PIGR	-4.3109	2.51407e-05	0.000145039	-4.3109
KCND1	KCND1	-4.30708	2.5543e-05	0.000147059	-4.30708
SLC25A38	SLC25A38	-4.30701	2.55499e-05	0.000147062	-4.30701
SUSD6	SUSD6	-4.30624	2.56319e-05	0.000147496	-4.30624
MRPL40	MRPL40	-4.3054	2.57214e-05	0.000147898	-4.3054
CTSD	CTSD	-4.3046	2.58071e-05	0.000148315	-4.3046
SMIM24	SMIM24	-4.30354	2.59205e-05	0.000148929	-4.30354
SEC14L2	SEC14L2	-4.30336	2.59398e-05	0.000149002	-4.30336
HLA-DRA	HLA-DRA	-4.30288	2.59915e-05	0.000149201	-4.30288
TMEM109	TMEM109	-4.30281	2.59984e-05	0.000149201	-4.30281
AC009549.1	AC009549.1	-4.30244	2.60383e-05	0.000149378	-4.30244
ADGRE1	ADGRE1	-4.30149	2.61408e-05	0.000149889	-4.30149
AC015656.1	AC015656.1	-4.30045	2.62544e-05	0.000150427	-4.30045
FOXF1	FOXF1	-4.29989	2.63153e-05	0.000150737	-4.29989
PBDC1	PBDC1	-4.29959	2.63475e-05	0.000150883	-4.29959
RARA-AS1	RARA-AS1	-4.29843	2.64742e-05	0.000151532	-4.29843
MAX	MAX	-4.29726	2.6603e-05	0.000152231	-4.29726
PTGER4	PTGER4	-4.29577	2.67675e-05	0.000153056	-4.29577
TPRG1L	TPRG1L	-4.294	2.69643e-05	0.000154064	-4.294
UPRT	UPRT	-4.2927	2.71093e-05	0.000154814	-4.2927
PABPC1L2B-AS1	PABPC1L2B-AS1	-4.29181	2.72103e-05	0.000155195	-4.29181
CTLA4	CTLA4	-4.29168	2.7224e-05	0.000155209	-4.29168
EIF2S2	EIF2S2	-4.2916	2.72334e-05	0.000155209	-4.2916
NUCB2	NUCB2	-4.29113	2.72858e-05	0.000155429	-4.29113
PRKCSH	PRKCSH	-4.29089	2.73134e-05	0.000155547	-4.29089
PTPN9	PTPN9	-4.29077	2.73271e-05	0.000155586	-4.29077
DEGS2	DEGS2	-4.29049	2.73591e-05	0.000155729	-4.29049
HSPBP1	HSPBP1	-4.28977	2.74398e-05	0.000156043	-4.28977
FAU	FAU	-4.28976	2.74419e-05	0.000156043	-4.28976
SLC6A20	SLC6A20	-4.28697	2.77597e-05	0.000157511	-4.28697
ADAM28	ADAM28	-4.28697	2.77598e-05	0.000157511	-4.28697
PCDHAC2	PCDHAC2	-4.28693	2.77641e-05	0.000157511	-4.28693
ATL1	ATL1	-4.28688	2.77698e-05	0.000157511	-4.28688
BLCAP	BLCAP	-4.28531	2.79505e-05	0.000158337	-4.28531
C12orf10	C12orf10	-4.28485	2.80039e-05	0.00015848	-4.28485
LYPLA2	LYPLA2	-4.28413	2.80876e-05	0.000158835	-4.28413
RPN1	RPN1	-4.28332	2.81808e-05	0.000159228	-4.28332
MEF2D	MEF2D	-4.28259	2.82661e-05	0.000159605	-4.28259
XIAP	XIAP	-4.28249	2.82777e-05	0.000159627	-4.28249
SLC35F6	SLC35F6	-4.28164	2.83778e-05	0.000160075	-4.28164
TANGO2	TANGO2	-4.28135	2.84111e-05	0.000160209	-4.28135
SLC22A23	SLC22A23	-4.28131	2.84157e-05	0.000160209	-4.28131
HPS5	HPS5	-4.2812	2.84294e-05	0.000160246	-4.2812
TNFRSF9	TNFRSF9	-4.27804	2.88021e-05	0.000162104	-4.27804
TUNAR	TUNAR	-4.27702	2.89238e-05	0.000162667	-4.27702
UBE2G2	UBE2G2	-4.27663	2.89695e-05	0.000162884	-4.27663
CDK16	CDK16	-4.27465	2.92077e-05	0.0001641	-4.27465
MT-ND5	MT-ND5	-4.27443	2.92342e-05	0.000164168	-4.27443
EIF4H	EIF4H	-4.27384	2.93052e-05	0.000164444	-4.27384
RBM24	RBM24	-4.27331	2.93687e-05	0.000164759	-4.27331
FICD	FICD	-4.27279	2.94324e-05	0.000165076	-4.27279
POLR2E	POLR2E	-4.27054	2.9706e-05	0.000166487	-4.27054
VWC2L	VWC2L	-4.26898	2.98973e-05	0.000167475	-4.26898
ATP1B1	ATP1B1	-4.2688	2.99201e-05	0.000167561	-4.2688
MARVELD1	MARVELD1	-4.26686	3.01601e-05	0.00016874	-4.26686
MT-CO2	MT-CO2	-4.2668	3.01681e-05	0.00016874	-4.2668
CXCL11	CXCL11	-4.26677	3.01713e-05	0.00016874	-4.26677
UBE2Z	UBE2Z	-4.26597	3.02705e-05	0.000169146	-4.26597
ZYX	ZYX	-4.26477	3.04208e-05	0.000169902	-4.26477
SDHA	SDHA	-4.26401	3.05159e-05	0.000170349	-4.26401
LGALS1	LGALS1	-4.26351	3.05786e-05	0.000170657	-4.26351
LILRB1	LILRB1	-4.26338	3.05953e-05	0.000170708	-4.26338
LAP3	LAP3	-4.26257	3.06977e-05	0.000171128	-4.26257
ZMPSTE24	ZMPSTE24	-4.26253	3.07024e-05	0.000171128	-4.26253
MCL1	MCL1	-4.26248	3.07084e-05	0.000171128	-4.26248
ADCK2	ADCK2	-4.26094	3.09038e-05	0.000172108	-4.26094
HSPA12A	HSPA12A	-4.26043	3.09689e-05	0.000172367	-4.26043
HAX1	HAX1	-4.25983	3.10447e-05	0.000172746	-4.25983
MTCH1	MTCH1	-4.25818	3.12561e-05	0.000173794	-4.25818
LRRC20	LRRC20	-4.25569	3.15776e-05	0.000175365	-4.25569
TPK1	TPK1	-4.25404	3.17931e-05	0.000176475	-4.25404
GYG1	GYG1	-4.25392	3.18085e-05	0.000176517	-4.25392
CD63	CD63	-4.25361	3.18483e-05	0.000176695	-4.25361
EPS8L2	EPS8L2	-4.25316	3.19082e-05	0.000176984	-4.25316
TMC3	TMC3	-4.25284	3.195e-05	0.000177129	-4.25284
DPP7	DPP7	-4.25132	3.215e-05	0.000178107	-4.25132
PLA2G16	PLA2G16	-4.24869	3.24993e-05	0.000179733	-4.24869
ESRRA	ESRRA	-4.24814	3.25715e-05	0.000180044	-4.24814
GIPR	GIPR	-4.24766	3.26369e-05	0.000180361	-4.24766
E2F4	E2F4	-4.24623	3.28284e-05	0.000181375	-4.24623
AC132872.4	AC132872.4	-4.24549	3.29281e-05	0.000181882	-4.24549
PIP4K2C	PIP4K2C	-4.24461	3.30477e-05	0.000182453	-4.24461
IPO13	IPO13	-4.24374	3.3165e-05	0.000182922	-4.24374
DUSP2	DUSP2	-4.24307	3.32562e-05	0.00018338	-4.24307
ARHGEF4	ARHGEF4	-4.24297	3.32696e-05	0.000183409	-4.24297
MAP4	MAP4	-4.24249	3.33353e-05	0.000183678	-4.24249
OSBPL1A	OSBPL1A	-4.24244	3.33428e-05	0.000183678	-4.24244
IL17RE	IL17RE	-4.24233	3.33577e-05	0.000183716	-4.24233
TNFRSF21	TNFRSF21	-4.24077	3.35718e-05	0.00018476	-4.24077
RAC1P2	RAC1P2	-4.24025	3.36425e-05	0.000185016	-4.24025
PDCD1	PDCD1	-4.24025	3.3643e-05	0.000185016	-4.24025
RASSF7	RASSF7	-4.24012	3.36613e-05	0.000185072	-4.24012
AMFR	AMFR	-4.23953	3.37425e-05	0.000185428	-4.23953
SLC39A11	SLC39A11	-4.23921	3.37861e-05	0.000185622	-4.23921
PPP1R17	PPP1R17	-4.23901	3.38148e-05	0.000185735	-4.23901
HERC6	HERC6	-4.23827	3.39175e-05	0.000186208	-4.23827
MRPL36	MRPL36	-4.23723	3.4062e-05	0.000186866	-4.23723
PLCE1	PLCE1	-4.23594	3.42417e-05	0.000187653	-4.23594
BTBD11	BTBD11	-4.23591	3.42472e-05	0.000187653	-4.23591
KIF16B	KIF16B	-4.23539	3.43194e-05	0.000187958	-4.23539
CRY2	CRY2	-4.23318	3.46307e-05	0.000189525	-4.23318
NAPG	NAPG	-4.23111	3.49257e-05	0.000190908	-4.23111
FAM46C	FAM46C	-4.23099	3.49433e-05	0.000190958	-4.23099
SLC9A3R1	SLC9A3R1	-4.22837	3.53193e-05	0.000192873	-4.22837
BSCL2	BSCL2	-4.22704	3.55123e-05	0.000193786	-4.22704
ALKBH6	ALKBH6	-4.2264	3.5605e-05	0.000194151	-4.2264
CLDN19	CLDN19	-4.22445	3.58905e-05	0.000195567	-4.22445
ING1	ING1	-4.22429	3.59137e-05	0.000195646	-4.22429
MPG	MPG	-4.22409	3.59435e-05	0.000195761	-4.22409
VDAC1P1	VDAC1P1	-4.22399	3.59571e-05	0.000195788	-4.22399
COX5A	COX5A	-4.2223	3.62073e-05	0.00019696	-4.2223
SERTAD3	SERTAD3	-4.22149	3.63261e-05	0.000197511	-4.22149
PPP6R1	PPP6R1	-4.22087	3.64185e-05	0.000197966	-4.22087
GPLD1	GPLD1	-4.2206	3.6459e-05	0.000198138	-4.2206
IGHV1-2	IGHV1-2	-4.22029	3.65056e-05	0.000198344	-4.22029
RRAGA	RRAGA	-4.2195	3.66236e-05	0.000198889	-4.2195
FTH1P7	FTH1P7	-4.2194	3.66374e-05	0.000198916	-4.2194
GPR26	GPR26	-4.21918	3.66707e-05	0.000199049	-4.21918
MTM1	MTM1	-4.21801	3.68463e-05	0.000199954	-4.21801
PALM2	PALM2	-4.21754	3.69175e-05	0.000200162	-4.21754
IGHV4-4	IGHV4-4	-4.21733	3.69481e-05	0.00020024	-4.21733
CYTH3	CYTH3	-4.21731	3.69521e-05	0.00020024	-4.21731
SLC24A3	SLC24A3	-4.21408	3.74418e-05	0.000202748	-4.21408
GLRA3	GLRA3	-4.21376	3.74909e-05	0.000202895	-4.21376
GNL3L	GNL3L	-4.21189	3.77777e-05	0.000204272	-4.21189
SLC11A1	SLC11A1	-4.21129	3.78697e-05	0.000204608	-4.21129
VWA5B1	VWA5B1	-4.21108	3.79021e-05	0.000204608	-4.21108
POLRMT	POLRMT	-4.21108	3.7903e-05	0.000204608	-4.21108
URB2	URB2	-4.21025	3.80307e-05	0.000205151	-4.21025
FXN	FXN	-4.21025	3.80309e-05	0.000205151	-4.21025
TECRP1	TECRP1	-4.20964	3.8126e-05	0.000205565	-4.20964
OFD1	OFD1	-4.20747	3.84639e-05	0.000207239	-4.20747
SNRPD2	SNRPD2	-4.20647	3.86217e-05	0.000207894	-4.20647
TBCE	TBCE	-4.20493	3.88637e-05	0.000209094	-4.20493
COX6C	COX6C	-4.20413	3.89912e-05	0.00020968	-4.20413
NEK6	NEK6	-4.20376	3.90501e-05	0.000209864	-4.20376
EPHB1	EPHB1	-4.2034	3.91079e-05	0.000210007	-4.2034
BTBD6	BTBD6	-4.20304	3.91646e-05	0.000210162	-4.20304
GABRA4	GABRA4	-4.20262	3.92322e-05	0.000210425	-4.20262
MRPL41	MRPL41	-4.20224	3.92918e-05	0.000210654	-4.20224
SNHG4	SNHG4	-4.20173	3.93739e-05	0.000210984	-4.20173
TMEM63C	TMEM63C	-4.20159	3.93969e-05	0.000211057	-4.20159
EDEM2	EDEM2	-4.20139	3.94279e-05	0.000211112	-4.20139
TMEM185B	TMEM185B	-4.20135	3.94352e-05	0.000211112	-4.20135
TENM4	TENM4	-4.20111	3.94743e-05	0.000211272	-4.20111
CD82	CD82	-4.20093	3.95025e-05	0.000211373	-4.20093
PPP2R5B	PPP2R5B	-4.20016	3.9626e-05	0.000211883	-4.20016
DUOX1	DUOX1	-4.19959	3.97183e-05	0.000212326	-4.19959
AKTIP	AKTIP	-4.19901	3.98114e-05	0.000212723	-4.19901
PRR7	PRR7	-4.19851	3.98938e-05	0.000213099	-4.19851
PNMA8A	PNMA8A	-4.19846	3.99005e-05	0.000213099	-4.19846
NLRP3P1	NLRP3P1	-4.19648	4.02236e-05	0.000214403	-4.19648
TMEM59L	TMEM59L	-4.19648	4.0224e-05	0.000214403	-4.19648
EIF4G1	EIF4G1	-4.19645	4.02286e-05	0.000214403	-4.19645
FCGR2B	FCGR2B	-4.19511	4.04492e-05	0.000215367	-4.19511
SMAP2	SMAP2	-4.19374	4.06742e-05	0.000216463	-4.19374
AC117395.2	AC117395.2	-4.19277	4.08354e-05	0.000217167	-4.19277
B4GALNT3	B4GALNT3	-4.19202	4.09602e-05	0.00021778	-4.19202
IGLV2-23	IGLV2-23	-4.19179	4.09975e-05	0.000217926	-4.19179
FAM157B	FAM157B	-4.18884	4.14928e-05	0.000220325	-4.18884
SPINT2	SPINT2	-4.18832	4.15795e-05	0.000220709	-4.18832
TMEM19	TMEM19	-4.18826	4.15894e-05	0.000220709	-4.18826
LRRC59	LRRC59	-4.18814	4.16108e-05	0.000220719	-4.18814
CYSLTR2	CYSLTR2	-4.18659	4.18726e-05	0.000221899	-4.18659
NAA20	NAA20	-4.18649	4.18891e-05	0.000221934	-4.18649
EHD1	EHD1	-4.18615	4.19481e-05	0.000222195	-4.18615
INAFM1	INAFM1	-4.18555	4.20502e-05	0.000222683	-4.18555
AC027031.2	AC027031.2	-4.18448	4.22327e-05	0.000223493	-4.18448
DAG1	DAG1	-4.18395	4.23239e-05	0.000223922	-4.18395
SBDS	SBDS	-4.18389	4.23336e-05	0.000223922	-4.18389
PROC	PROC	-4.18272	4.25357e-05	0.000224833	-4.18272
LINC00473	LINC00473	-4.17983	4.30363e-05	0.00022716	-4.17983
C8orf46	C8orf46	-4.17889	4.32005e-05	0.00022792	-4.17889
AC000095.1	AC000095.1	-4.17859	4.32539e-05	0.000228096	-4.17859
CSRP1	CSRP1	-4.17623	4.36692e-05	0.000230232	-4.17623
L1CAM	L1CAM	-4.1761	4.36917e-05	0.000230296	-4.1761
HNRNPUL2-BSCL2	HNRNPUL2-BSCL2	-4.17586	4.37345e-05	0.000230415	-4.17586
SNX19	SNX19	-4.17539	4.38188e-05	0.000230805	-4.17539
FAM102A	FAM102A	-4.17466	4.39477e-05	0.000231376	-4.17466
UBE2L3	UBE2L3	-4.17383	4.4096e-05	0.000232048	-4.17383
PGPEP1	PGPEP1	-4.17355	4.41454e-05	0.000232254	-4.17355
A4GALT	A4GALT	-4.17327	4.41959e-05	0.000232466	-4.17327
CH17-340M24.3	CH17-340M24.3	-4.17296	4.42517e-05	0.000232705	-4.17296
PAPPA	PAPPA	-4.17195	4.44323e-05	0.000233547	-4.17195
FRMD8	FRMD8	-4.17109	4.45874e-05	0.000234307	-4.17109
RGS19	RGS19	-4.1708	4.46407e-05	0.000234532	-4.1708
AC025048.6	AC025048.6	-4.16954	4.48677e-05	0.000235615	-4.16954
MAOB	MAOB	-4.16758	4.52244e-05	0.000237268	-4.16758
AC124804.1	AC124804.1	-4.1672	4.52953e-05	0.000237529	-4.1672
HLA-DMA	HLA-DMA	-4.16645	4.54315e-05	0.000238188	-4.16645
STX3	STX3	-4.16612	4.54935e-05	0.000238458	-4.16612
SST	SST	-4.1648	4.57355e-05	0.000239449	-4.1648
OLR1	OLR1	-4.16463	4.57684e-05	0.000239566	-4.16463
ANKRD9	ANKRD9	-4.16436	4.58182e-05	0.00023977	-4.16436
RAP2C	RAP2C	-4.1629	4.60899e-05	0.000240913	-4.1629
AK4	AK4	-4.16276	4.61146e-05	0.000240987	-4.16276
AC104695.2	AC104695.2	-4.16232	4.61972e-05	0.000241363	-4.16232
C15orf38-AP3S2	C15orf38-AP3S2	-4.16218	4.62225e-05	0.000241439	-4.16218
TMEM38A	TMEM38A	-4.16157	4.63382e-05	0.000241882	-4.16157
MPP4	MPP4	-4.15944	4.67378e-05	0.000243623	-4.15944
IGLV7-46	IGLV7-46	-4.15879	4.68604e-05	0.00024415	-4.15879
ERG28	ERG28	-4.15771	4.7065e-05	0.00024499	-4.15771
C11orf68	C11orf68	-4.15767	4.70728e-05	0.00024499	-4.15767
PTK2B	PTK2B	-4.15472	4.76362e-05	0.000247547	-4.15472
ARHGAP20	ARHGAP20	-4.15433	4.77113e-05	0.00024784	-4.15433
SOX9-AS1	SOX9-AS1	-4.15381	4.78114e-05	0.000248303	-4.15381
GBA2	GBA2	-4.15355	4.78625e-05	0.000248511	-4.15355
IKBKG	IKBKG	-4.15323	4.7925e-05	0.000248664	-4.15323
EGR2	EGR2	-4.15279	4.80084e-05	0.000248982	-4.15279
TMEM223	TMEM223	-4.15234	4.80963e-05	0.000249381	-4.15234
HEATR3	HEATR3	-4.15179	4.82028e-05	0.000249876	-4.15179
DHCR7	DHCR7	-4.15152	4.8256e-05	0.000250037	-4.15152
ZCCHC2	ZCCHC2	-4.15073	4.84104e-05	0.000250779	-4.15073
PSME3	PSME3	-4.14913	4.87225e-05	0.00025228	-4.14913
LRRC56	LRRC56	-4.14901	4.87475e-05	0.000252352	-4.14901
MAPK9	MAPK9	-4.14666	4.921e-05	0.000254571	-4.14666
HIGD1A	HIGD1A	-4.14603	4.93349e-05	0.000255159	-4.14603
MIR210HG	MIR210HG	-4.14554	4.94323e-05	0.000255545	-4.14554
WDR25	WDR25	-4.14466	4.9609e-05	0.000256283	-4.14466
C6orf106	C6orf106	-4.14388	4.97641e-05	0.000257026	-4.14388
IMP4	IMP4	-4.14358	4.98254e-05	0.000257283	-4.14358
COX7B	COX7B	-4.14352	4.9837e-05	0.000257284	-4.14352
AC093673.1	AC093673.1	-4.14306	4.99282e-05	0.000257637	-4.14306
SHISA3	SHISA3	-4.14295	4.99514e-05	0.000257639	-4.14295
ATP5I	ATP5I	-4.14067	5.04122e-05	0.000259779	-4.14067
GPR107	GPR107	-4.1389	5.07732e-05	0.0002614	-4.1389
ATXN7L3	ATXN7L3	-4.13873	5.0807e-05	0.000261515	-4.13873
IGLV6-57	IGLV6-57	-4.13782	5.09944e-05	0.00026236	-4.13782
USP25	USP25	-4.13709	5.11432e-05	0.000262886	-4.13709
FUOM	FUOM	-4.13655	5.12546e-05	0.000263339	-4.13655
IGHV2-5	IGHV2-5	-4.13487	5.16012e-05	0.000264878	-4.13487
THTPA	THTPA	-4.1342	5.17409e-05	0.000265475	-4.1342
ARHGEF10	ARHGEF10	-4.13381	5.18226e-05	0.000265797	-4.13381
CNPY3	CNPY3	-4.13336	5.19167e-05	0.000266195	-4.13336
FAM120A	FAM120A	-4.13258	5.20793e-05	0.000266666	-4.13258
BEND6	BEND6	-4.13233	5.21322e-05	0.000266816	-4.13233
GBP3	GBP3	-4.13209	5.21822e-05	0.000267011	-4.13209
NSMF	NSMF	-4.13148	5.2309e-05	0.000267552	-4.13148
FAM187A	FAM187A	-4.13136	5.23357e-05	0.000267615	-4.13136
IFIT3	IFIT3	-4.12975	5.26738e-05	0.000268978	-4.12975
CPLX2	CPLX2	-4.12884	5.28673e-05	0.000269783	-4.12884
PPM1F	PPM1F	-4.12763	5.31247e-05	0.000271036	-4.12763
CLCF1	CLCF1	-4.12431	5.38383e-05	0.000274181	-4.12431
ZNF470	ZNF470	-4.12393	5.39208e-05	0.000274539	-4.12393
PCSK1N	PCSK1N	-4.12385	5.39369e-05	0.000274559	-4.12385
TRAF1	TRAF1	-4.12336	5.40437e-05	0.000274979	-4.12336
TCEAL7	TCEAL7	-4.12134	5.44835e-05	0.000277154	-4.12134
SLIRP	SLIRP	-4.12106	5.45453e-05	0.000277288	-4.12106
SNORA74A	SNORA74A	-4.12105	5.45467e-05	0.000277288	-4.12105
COMMD8	COMMD8	-4.12063	5.46378e-05	0.000277689	-4.12063
KCNS1	KCNS1	-4.12004	5.47681e-05	0.000278226	-4.12004
MAP3K11	MAP3K11	-4.11945	5.48971e-05	0.000278756	-4.11945
NFE2L3	NFE2L3	-4.11883	5.50351e-05	0.000279268	-4.11883
ACOT4	ACOT4	-4.11786	5.52478e-05	0.000280284	-4.11786
BANF1	BANF1	-4.11753	5.5322e-05	0.000280598	-4.11753
SSTR3	SSTR3	-4.11555	5.57628e-05	0.00028277	-4.11555
TTC9C	TTC9C	-4.11548	5.57785e-05	0.000282786	-4.11548
SELENOM	SELENOM	-4.11442	5.60151e-05	0.000283859	-4.11442
RITA1	RITA1	-4.11425	5.60539e-05	0.000283992	-4.11425
RTN3	RTN3	-4.11399	5.61111e-05	0.00028409	-4.11399
NUDT18	NUDT18	-4.11393	5.61252e-05	0.000284098	-4.11393
GBP1	GBP1	-4.11345	5.62326e-05	0.000284514	-4.11345
HCRTR1	HCRTR1	-4.11306	5.63224e-05	0.000284841	-4.11306
ALG13	ALG13	-4.11292	5.63538e-05	0.000284936	-4.11292
FADS3	FADS3	-4.11082	5.68293e-05	0.000287096	-4.11082
RANGRF	RANGRF	-4.11004	5.70059e-05	0.000287886	-4.11004
FAM46A	FAM46A	-4.10995	5.70262e-05	0.000287886	-4.10995
SPAG4	SPAG4	-4.10951	5.71265e-05	0.000288262	-4.10951
BOLA2B	BOLA2B	-4.10925	5.71867e-05	0.000288437	-4.10925
MT-CO1	MT-CO1	-4.10892	5.72627e-05	0.000288755	-4.10892
FUT7	FUT7	-4.10837	5.73884e-05	0.000289231	-4.10837
KAT5	KAT5	-4.10726	5.76438e-05	0.000290353	-4.10726
CACNA1I	CACNA1I	-4.10672	5.7768e-05	0.000290784	-4.10672
VAT1	VAT1	-4.10664	5.77882e-05	0.000290821	-4.10664
TBL1X	TBL1X	-4.10615	5.79013e-05	0.000291325	-4.10615
MID1	MID1	-4.10493	5.81843e-05	0.000292489	-4.10493
EAF2	EAF2	-4.10364	5.84856e-05	0.000293676	-4.10364
TMEM203	TMEM203	-4.10308	5.86153e-05	0.000294262	-4.10308
FTSJ1	FTSJ1	-4.10236	5.87854e-05	0.000294985	-4.10236
CAPZB	CAPZB	-4.10227	5.88065e-05	0.000295025	-4.10227
C2orf88	C2orf88	-4.10184	5.89067e-05	0.000295452	-4.10184
ODF3B	ODF3B	-4.10066	5.9186e-05	0.000296534	-4.10066
SMIM29	SMIM29	-4.10007	5.93238e-05	0.000297092	-4.10007
ZNF771	ZNF771	-4.10001	5.9339e-05	0.000297103	-4.10001
ANAPC11	ANAPC11	-4.09995	5.93545e-05	0.000297114	-4.09995
ANKRD30BL	ANKRD30BL	-4.09955	5.94494e-05	0.000297524	-4.09955
AL161785.1	AL161785.1	-4.09738	5.99661e-05	0.000299731	-4.09738
HGS	HGS	-4.09736	5.997e-05	0.000299731	-4.09736
PGAM1P7	PGAM1P7	-4.09706	6.00435e-05	0.000300031	-4.09706
GPR61	GPR61	-4.09569	6.03728e-05	0.000301344	-4.09569
CEBPB-AS1	CEBPB-AS1	-4.09555	6.04051e-05	0.000301438	-4.09555
CCL8	CCL8	-4.09426	6.07179e-05	0.000302627	-4.09426
DBNDD2	DBNDD2	-4.09378	6.08335e-05	0.00030304	-4.09378
PANK2	PANK2	-4.09315	6.09876e-05	0.000303674	-4.09315
SRA1	SRA1	-4.09263	6.11133e-05	0.000304166	-4.09263
PMEPA1	PMEPA1	-4.09058	6.16158e-05	0.000306532	-4.09058
LACTB2	LACTB2	-4.08931	6.19282e-05	0.000307747	-4.08931
PIK3CB	PIK3CB	-4.08898	6.20105e-05	0.000308088	-4.08898
PDAP1	PDAP1	-4.08826	6.21876e-05	0.000308629	-4.08826
DAPK3	DAPK3	-4.08612	6.27212e-05	0.000311003	-4.08612
RXRG	RXRG	-4.08388	6.32836e-05	0.000313586	-4.08388
LCN6	LCN6	-4.08316	6.34655e-05	0.000314347	-4.08316
ITGB3	ITGB3	-4.08284	6.35461e-05	0.00031461	-4.08284
TDRD5	TDRD5	-4.08203	6.37499e-05	0.000315481	-4.08203
CFAP221	CFAP221	-4.08184	6.37994e-05	0.000315657	-4.08184
SRP68	SRP68	-4.08163	6.38528e-05	0.000315789	-4.08163
IER3	IER3	-4.08151	6.3882e-05	0.000315789	-4.08151
SIK3	SIK3	-4.08049	6.4142e-05	0.000316935	-4.08049
SLC17A8	SLC17A8	-4.08023	6.42079e-05	0.000317192	-4.08023
NBL1	NBL1	-4.07924	6.4462e-05	0.000318377	-4.07924
NIP7	NIP7	-4.07895	6.45374e-05	0.00031868	-4.07895
SPATA20	SPATA20	-4.07812	6.47494e-05	0.000319587	-4.07812
CSNK1G2	CSNK1G2	-4.07731	6.49601e-05	0.000320417	-4.07731
STX10	STX10	-4.07683	6.50832e-05	0.000320954	-4.07683
VENTX	VENTX	-4.07657	6.51497e-05	0.000321212	-4.07657
C19orf66	C19orf66	-4.07489	6.55866e-05	0.000323225	-4.07489
SYT4	SYT4	-4.07476	6.56206e-05	0.000323322	-4.07476
NDUFA12	NDUFA12	-4.07353	6.59439e-05	0.000324632	-4.07353
KCNA3	KCNA3	-4.07263	6.61803e-05	0.000325613	-4.07263
ABHD6	ABHD6	-4.0726	6.61865e-05	0.000325613	-4.0726
GCK	GCK	-4.07241	6.62381e-05	0.000325796	-4.07241
AGK	AGK	-4.07176	6.6408e-05	0.000326489	-4.07176
ISLR2	ISLR2	-4.07156	6.64616e-05	0.000326682	-4.07156
AC020915.1	AC020915.1	-4.07136	6.65139e-05	0.000326867	-4.07136
TERT	TERT	-4.06979	6.69309e-05	0.000328559	-4.06979
SLC5A7	SLC5A7	-4.06817	6.73619e-05	0.00033041	-4.06817
NDST1	NDST1	-4.06816	6.73665e-05	0.00033041	-4.06816
STEAP2	STEAP2	-4.06784	6.7452e-05	0.000330758	-4.06784
TPBGL	TPBGL	-4.06742	6.75633e-05	0.00033116	-4.06742
CNOT11	CNOT11	-4.06663	6.77753e-05	0.000332127	-4.06663
AC244197.3	AC244197.3	-4.06495	6.82305e-05	0.000334068	-4.06495
TRNP1	TRNP1	-4.0634	6.86505e-05	0.000335906	-4.0634
MCFD2	MCFD2	-4.06252	6.88893e-05	0.000336928	-4.06252
ZDHHC4	ZDHHC4	-4.06244	6.89127e-05	0.00033697	-4.06244
AC010913.1	AC010913.1	-4.06208	6.90107e-05	0.000337376	-4.06208
HLA-DRB1	HLA-DRB1	-4.06119	6.9254e-05	0.000338492	-4.06119
THEMIS2	THEMIS2	-4.06082	6.93571e-05	0.000338849	-4.06082
PUF60	PUF60	-4.06018	6.95322e-05	0.000339631	-4.06018
GDF15	GDF15	-4.05937	6.97578e-05	0.000340586	-4.05937
DNAH5	DNAH5	-4.0589	6.98881e-05	0.000341074	-4.0589
THBS1	THBS1	-4.05764	7.02377e-05	0.000342361	-4.05764
AC087164.1	AC087164.1	-4.05603	7.06851e-05	0.000344295	-4.05603
SAPCD1-AS1	SAPCD1-AS1	-4.05588	7.07278e-05	0.000344428	-4.05588
CCS	CCS	-4.05502	7.09701e-05	0.000345534	-4.05502
SSTR2	SSTR2	-4.05493	7.09941e-05	0.000345576	-4.05493
EIF5AL1	EIF5AL1	-4.05476	7.10441e-05	0.000345745	-4.05476
MRPL28	MRPL28	-4.05424	7.11881e-05	0.000346371	-4.05424
AF274856.1	AF274856.1	-4.05409	7.12314e-05	0.000346507	-4.05409
GBP5	GBP5	-4.05184	7.18692e-05	0.000349247	-4.05184
EIF5A	EIF5A	-4.05154	7.19559e-05	0.000349504	-4.05154
SYNPO	SYNPO	-4.0512	7.20527e-05	0.000349769	-4.0512
ZNF541	ZNF541	-4.05116	7.20638e-05	0.000349769	-4.05116
SCIN	SCIN	-4.05113	7.20724e-05	0.000349769	-4.05113
ANP32C	ANP32C	-4.04867	7.27763e-05	0.00035311	-4.04867
FBXL14	FBXL14	-4.04802	7.2965e-05	0.000353873	-4.04802
ACO1	ACO1	-4.04745	7.31282e-05	0.000354513	-4.04745
CALB2	CALB2	-4.04708	7.32349e-05	0.000354953	-4.04708
[truncated: 9,574 more rows]
