# Supplementary material for: Treating sex and gender differences as a continuous variable can improve precision cancer treatments
Source: Biol Sex Differ. 2024 Apr 15;15:35. doi: 10.1186/s13293-024-00607-1 (PMC11017567; doi:10.1186/s13293-024-00607-1)
Supplement: Supplementary file 6 — Supplementary Table 4: CBTN Database Genes. [file 13293_2024_607_MOESM6_ESM.xls]

## Sheet: ped_lm_strat.CBTTC.gene_assoc..
gene	gene	stat	p	fdr	change
XIST	XIST	-13.1899	2.67747e-36	3.73001e-33	-13.1899
TSIX	TSIX	-11.5214	1.17008e-28	1.33368e-25	-11.5214
RPS4X	RPS4X	-9.34432	7.82453e-20	8.17533e-17	-9.34432
KDM5C	KDM5C	-9.06134	8.50873e-19	8.5346e-16	-9.06134
CYYR1	CYYR1	-7.95323	5.72765e-15	4.48833e-12	-7.95323
ERF	ERF	-7.71138	4.02396e-14	2.96779e-11	-7.71138
KDM6A	KDM6A	-7.37493	3.86459e-13	2.42271e-10	-7.37493
EIF2S3	EIF2S3	-7.26609	8.30297e-13	4.84198e-10	-7.26609
BOC	BOC	-7.01969	4.50417e-12	2.40312e-09	-7.01969
RPS4XP11	RPS4XP11	-6.9799	5.90121e-12	3.08289e-09	-6.9799
TOP1MT	TOP1MT	-6.95191	7.13817e-12	3.57993e-09	-6.95191
AC004448.1	AC004448.1	-6.87467	1.19424e-11	5.44487e-09	-6.87467
ATP5G2	ATP5G2	-6.86708	1.25275e-11	5.51124e-09	-6.86708
AC026366.1	AC026366.1	-6.80795	1.86199e-11	7.91376e-09	-6.80795
RPS2	RPS2	-6.78735	2.12859e-11	8.89608e-09	-6.78735
COX6CP16	COX6CP16	-6.73505	2.99522e-11	1.19219e-08	-6.73505
EXOC3L1	EXOC3L1	-6.61556	6.51333e-11	2.40188e-08	-6.61556
AL359752.1	AL359752.1	-6.58723	7.95657e-11	2.89113e-08	-6.58723
CA12	CA12	-6.55631	9.52643e-11	3.27239e-08	-6.55631
RACK1	RACK1	-6.55279	9.731e-11	3.2975e-08	-6.55279
NACA	NACA	-6.53034	1.12732e-10	3.73122e-08	-6.53034
RPLP0P6	RPLP0P6	-6.5303	1.13085e-10	3.73122e-08	-6.5303
RPL18AP3	RPL18AP3	-6.48905	1.46902e-10	4.78404e-08	-6.48905
DMRTA1	DMRTA1	-6.41716	2.28822e-10	6.9975e-08	-6.41716
KRT17	KRT17	-6.37574	3.0033e-10	9.073e-08	-6.37574
NBPF14	NBPF14	-6.35484	3.7348e-10	1.07648e-07	-6.35484
GPR157	GPR157	-6.35232	3.5534e-10	1.0361e-07	-6.35232
CASP7	CASP7	-6.33777	4.14635e-10	1.16825e-07	-6.33777
NBPF10	NBPF10	-6.31421	4.45069e-10	1.24006e-07	-6.31421
RPS15	RPS15	-6.30785	4.51696e-10	1.2447e-07	-6.30785
AMMECR1	AMMECR1	-6.28036	5.35766e-10	1.40096e-07	-6.28036
JPX	JPX	-6.26244	5.97927e-10	1.52996e-07	-6.26244
AC007969.1	AC007969.1	-6.24101	6.82807e-10	1.71221e-07	-6.24101
GLI3	GLI3	-6.23002	7.36604e-10	1.77543e-07	-6.23002
RPL13AP5	RPL13AP5	-6.22638	7.49092e-10	1.77543e-07	-6.22638
AC026403.1	AC026403.1	-6.22582	7.5007e-10	1.77543e-07	-6.22582
A1BG	A1BG	-6.22507	7.505e-10	1.77543e-07	-6.22507
ZFAS1	ZFAS1	-6.21832	7.86929e-10	1.79971e-07	-6.21832
ARAP3	ARAP3	-6.21682	7.89474e-10	1.79971e-07	-6.21682
RPL41	RPL41	-6.2091	8.32839e-10	1.88147e-07	-6.2091
SFRP1	SFRP1	-6.19656	8.92873e-10	1.99776e-07	-6.19656
KIRREL1	KIRREL1	-6.19527	9.00252e-10	1.99776e-07	-6.19527
RPLP0	RPLP0	-6.18626	9.54436e-10	2.09942e-07	-6.18626
IGHEP1	IGHEP1	-6.18034	9.87165e-10	2.12269e-07	-6.18034
RPS28P7	RPS28P7	-6.17997	9.89516e-10	2.12269e-07	-6.17997
DRGX	DRGX	-6.16409	1.08969e-09	2.27708e-07	-6.16409
RPS19	RPS19	-6.11808	1.4443e-09	2.89737e-07	-6.11808
AGXT	AGXT	-6.11308	1.4813e-09	2.92535e-07	-6.11308
RPL6	RPL6	-6.09353	1.69227e-09	3.23935e-07	-6.09353
RPL18A	RPL18A	-6.06578	1.9703e-09	3.65979e-07	-6.06578
LRRC75A-AS1	LRRC75A-AS1	-6.0512	2.14843e-09	3.96132e-07	-6.0512
ARL4C	ARL4C	-6.03874	2.30609e-09	4.11876e-07	-6.03874
GEMIN8	GEMIN8	-6.03578	2.34984e-09	4.14962e-07	-6.03578
GALM	GALM	-6.01781	2.61653e-09	4.52498e-07	-6.01781
AC068775.1	AC068775.1	-6.00823	2.76486e-09	4.74875e-07	-6.00823
BCL2L12	BCL2L12	-6.00255	2.88521e-09	4.92173e-07	-6.00255
DANCR	DANCR	-5.99561	2.98135e-09	5.05138e-07	-5.99561
DOK7	DOK7	-5.98131	3.245e-09	5.42477e-07	-5.98131
RFXANK	RFXANK	-5.93628	4.24255e-09	6.7333e-07	-5.93628
FKBP10	FKBP10	-5.93167	4.3937e-09	6.84326e-07	-5.93167
TSPO	TSPO	-5.93109	4.37693e-09	6.84326e-07	-5.93109
AC115223.1	AC115223.1	-5.9137	4.89382e-09	7.40563e-07	-5.9137
AP005202.1	AP005202.1	-5.91354	4.8956e-09	7.40563e-07	-5.91354
ZFX	ZFX	-5.91098	4.90244e-09	7.40563e-07	-5.91098
AC008038.1	AC008038.1	-5.90125	5.22525e-09	7.79931e-07	-5.90125
NELFCD	NELFCD	-5.88921	5.55677e-09	8.10126e-07	-5.88921
AC125611.3	AC125611.3	-5.88053	5.90339e-09	8.50767e-07	-5.88053
AC011455.2	AC011455.2	-5.84992	6.97844e-09	9.45899e-07	-5.84992
SIX5	SIX5	-5.8422	7.37162e-09	9.78046e-07	-5.8422
MAPKAPK2	MAPKAPK2	-5.83605	7.57533e-09	9.99134e-07	-5.83605
RPL13A	RPL13A	-5.8354	7.61025e-09	9.99134e-07	-5.8354
RPL41P2	RPL41P2	-5.83208	7.7546e-09	1.00314e-06	-5.83208
IL17RC	IL17RC	-5.83089	7.79945e-09	1.00314e-06	-5.83089
EFNA5	EFNA5	-5.83062	7.80019e-09	1.00314e-06	-5.83062
GOLGA8CP	GOLGA8CP	-5.82804	7.92666e-09	1.01413e-06	-5.82804
FBL	FBL	-5.80619	9.0148e-09	1.13596e-06	-5.80619
HSD11B2	HSD11B2	-5.80343	9.14725e-09	1.14688e-06	-5.80343
POLR1D	POLR1D	-5.791	9.92082e-09	1.23156e-06	-5.791
POLR2H	POLR2H	-5.78506	1.02726e-08	1.25656e-06	-5.78506
RPS6	RPS6	-5.78497	1.01812e-08	1.25149e-06	-5.78497
C20orf27	C20orf27	-5.76863	1.11478e-08	1.34395e-06	-5.76863
SHC1	SHC1	-5.76684	1.14951e-08	1.37262e-06	-5.76684
RPS2P55	RPS2P55	-5.76539	1.13418e-08	1.3608e-06	-5.76539
KIF26A	KIF26A	-5.75813	1.18356e-08	1.40659e-06	-5.75813
AC116533.1	AC116533.1	-5.74496	1.28466e-08	1.51239e-06	-5.74496
EEF1D	EEF1D	-5.73055	1.38291e-08	1.59806e-06	-5.73055
AC074212.1	AC074212.1	-5.70918	1.57123e-08	1.79091e-06	-5.70918
EEF1G	EEF1G	-5.69437	1.70449e-08	1.90812e-06	-5.69437
RPS28	RPS28	-5.69096	1.73085e-08	1.92901e-06	-5.69096
EPHB4	EPHB4	-5.67694	1.89453e-08	2.07455e-06	-5.67694
ELN	ELN	-5.67026	1.94624e-08	2.12191e-06	-5.67026
RPL7AP6	RPL7AP6	-5.66687	1.98976e-08	2.1537e-06	-5.66687
RIN1	RIN1	-5.65975	2.07082e-08	2.20034e-06	-5.65975
PDE5A	PDE5A	-5.64121	2.28901e-08	2.40164e-06	-5.64121
FLT4	FLT4	-5.63429	2.38363e-08	2.48016e-06	-5.63429
TGIF2	TGIF2	-5.62881	2.46537e-08	2.5441e-06	-5.62881
RPL18	RPL18	-5.6202	2.57506e-08	2.6464e-06	-5.6202
GOLGA8N	GOLGA8N	-5.61551	2.64282e-08	2.69396e-06	-5.61551
PARM1	PARM1	-5.60414	2.81599e-08	2.8359e-06	-5.60414
INPPL1	INPPL1	-5.58998	3.55058e-08	3.39157e-06	-5.58998
RPL13	RPL13	-5.56972	3.40899e-08	3.3537e-06	-5.56972
RPL4	RPL4	-5.56969	3.42378e-08	3.3537e-06	-5.56969
RPL36	RPL36	-5.56543	3.49568e-08	3.37389e-06	-5.56543
SLC25A6	SLC25A6	-5.56436	3.51167e-08	3.37389e-06	-5.56436
PAR_Y_SLC25A6	PAR_Y_SLC25A6	-5.56436	3.51167e-08	3.37389e-06	-5.56436
RPL4P4	RPL4P4	-5.55506	3.70936e-08	3.51734e-06	-5.55506
AC009245.1	AC009245.1	-5.55416	3.76198e-08	3.54645e-06	-5.55416
DCTD	DCTD	-5.55055	3.79046e-08	3.55534e-06	-5.55055
FBXO17	FBXO17	-5.5496	3.81395e-08	3.55534e-06	-5.5496
LAMB4	LAMB4	-5.54512	3.90706e-08	3.6215e-06	-5.54512
HMG20B	HMG20B	-5.53694	4.08726e-08	3.74059e-06	-5.53694
MITF	MITF	-5.53214	4.22595e-08	3.82563e-06	-5.53214
RPL28	RPL28	-5.52942	4.25877e-08	3.84147e-06	-5.52942
MED10	MED10	-5.51584	4.59397e-08	4.05628e-06	-5.51584
UBA1	UBA1	-5.50143	4.9663e-08	4.35437e-06	-5.50143
HIGD2A	HIGD2A	-5.49673	5.10303e-08	4.44318e-06	-5.49673
CLDN4	CLDN4	-5.49572	5.20527e-08	4.50094e-06	-5.49572
RPS9	RPS9	-5.4888	5.32489e-08	4.57284e-06	-5.4888
NOP16	NOP16	-5.48693	5.37822e-08	4.60288e-06	-5.48693
RPLP1	RPLP1	-5.48368	5.48514e-08	4.67842e-06	-5.48368
AP003119.3	AP003119.3	-5.4731	5.80375e-08	4.93338e-06	-5.4731
TMEM161A	TMEM161A	-5.46397	6.09657e-08	5.14739e-06	-5.46397
SYT8	SYT8	-5.45991	6.2307e-08	5.24299e-06	-5.45991
PLIN3	PLIN3	-5.45179	6.61068e-08	5.50729e-06	-5.45179
RPL37A	RPL37A	-5.44985	6.59951e-08	5.50729e-06	-5.44985
RPL36A	RPL36A	-5.448	6.67914e-08	5.50941e-06	-5.448
CA5BP1	CA5BP1	-5.44772	6.66021e-08	5.50941e-06	-5.44772
SPATA2L	SPATA2L	-5.44437	6.78011e-08	5.57436e-06	-5.44437
SLC19A1	SLC19A1	-5.44134	6.89312e-08	5.64875e-06	-5.44134
MPST	MPST	-5.44057	6.9244e-08	5.65591e-06	-5.44057
GPX7	GPX7	-5.43963	6.95791e-08	5.66482e-06	-5.43963
NFKB2	NFKB2	-5.41178	8.22086e-08	6.53577e-06	-5.41178
KRT40	KRT40	-5.40993	8.17091e-08	6.52528e-06	-5.40993
RPL23AP42	RPL23AP42	-5.40883	8.23617e-08	6.53577e-06	-5.40883
DYRK3	DYRK3	-5.40172	8.58554e-08	6.70689e-06	-5.40172
EEF1A1	EEF1A1	-5.3991	8.66853e-08	6.72978e-06	-5.3991
MCUB	MCUB	-5.39268	9.0024e-08	6.89264e-06	-5.39268
RPL35A	RPL35A	-5.38409	9.4326e-08	7.14598e-06	-5.38409
RPS8	RPS8	-5.37135	1.0102e-07	7.53924e-06	-5.37135
PGAP2	PGAP2	-5.36825	1.02287e-07	7.59687e-06	-5.36825
A1BG-AS1	A1BG-AS1	-5.36671	1.03115e-07	7.6275e-06	-5.36671
TCF7L2	TCF7L2	-5.36544	1.04572e-07	7.68984e-06	-5.36544
RBP1	RBP1	-5.36157	1.06026e-07	7.77399e-06	-5.36157
SOSTDC1	SOSTDC1	-5.35618	1.10001e-07	7.97177e-06	-5.35618
DNPEP	DNPEP	-5.3552	1.09654e-07	7.97009e-06	-5.3552
ING5	ING5	-5.34784	1.14073e-07	8.21984e-06	-5.34784
ABCC5	ABCC5	-5.34141	1.18223e-07	8.40637e-06	-5.34141
NOTCH2	NOTCH2	-5.33886	1.23311e-07	8.61323e-06	-5.33886
AC008780.1	AC008780.1	-5.33598	1.21624e-07	8.59113e-06	-5.33598
AC012313.2	AC012313.2	-5.33086	1.24988e-07	8.70614e-06	-5.33086
RPS7	RPS7	-5.3289	1.27042e-07	8.75485e-06	-5.3289
RPL3	RPL3	-5.32857	1.26444e-07	8.75485e-06	-5.32857
IMPA2	IMPA2	-5.31865	1.33264e-07	9.13044e-06	-5.31865
CLDN1	CLDN1	-5.31391	1.36774e-07	9.31995e-06	-5.31391
TRERF1	TRERF1	-5.31324	1.37207e-07	9.32414e-06	-5.31324
PRELID2	PRELID2	-5.31181	1.38247e-07	9.36939e-06	-5.31181
RPL17	RPL17	-5.30958	1.40739e-07	9.51261e-06	-5.30958
ID2	ID2	-5.30912	1.4987e-07	1.00217e-05	-5.30912
FAM110D	FAM110D	-5.30453	1.43851e-07	9.69682e-06	-5.30453
RPS5	RPS5	-5.30198	1.46149e-07	9.82527e-06	-5.30198
BX679664.3	BX679664.3	-5.29353	1.53425e-07	1.01511e-05	-5.29353
TRMT112	TRMT112	-5.2839	1.60411e-07	1.04752e-05	-5.2839
RAB13	RAB13	-5.28296	1.63344e-07	1.05876e-05	-5.28296
TP53	TP53	-5.28163	1.62184e-07	1.05634e-05	-5.28163
ST6GALNAC4	ST6GALNAC4	-5.26325	1.78835e-07	1.14986e-05	-5.26325
HS3ST3A1	HS3ST3A1	-5.24719	1.94472e-07	1.22527e-05	-5.24719
RPL26	RPL26	-5.22935	2.14166e-07	1.32931e-05	-5.22935
RPS25	RPS25	-5.2265	2.17579e-07	1.34717e-05	-5.2265
RPS11	RPS11	-5.22154	2.23492e-07	1.38037e-05	-5.22154
AC127502.2	AC127502.2	-5.21969	2.24686e-07	1.38433e-05	-5.21969
PUDP	PUDP	-5.21747	2.2739e-07	1.39566e-05	-5.21747
STAC	STAC	-5.2173	2.27643e-07	1.39566e-05	-5.2173
LYPLA2	LYPLA2	-5.21699	2.28194e-07	1.39566e-05	-5.21699
RPL3P4	RPL3P4	-5.20521	2.42389e-07	1.47171e-05	-5.20521
RPL10A	RPL10A	-5.2029	2.463e-07	1.48824e-05	-5.2029
NOP53	NOP53	-5.19799	2.51675e-07	1.50981e-05	-5.19799
UBA52	UBA52	-5.18815	2.6492e-07	1.5817e-05	-5.18815
RPL7A	RPL7A	-5.179	2.7871e-07	1.65223e-05	-5.179
DBI	DBI	-5.17784	2.81446e-07	1.66451e-05	-5.17784
RPL11	RPL11	-5.17401	2.86571e-07	1.68292e-05	-5.17401
RPL8	RPL8	-5.16667	2.96404e-07	1.72517e-05	-5.16667
RPS3	RPS3	-5.16436	3.00619e-07	1.74215e-05	-5.16436
RPL31	RPL31	-5.16427	3.00826e-07	1.74215e-05	-5.16427
RPS7P1	RPS7P1	-5.16284	3.04784e-07	1.75293e-05	-5.16284
PRND	PRND	-5.15203	3.19917e-07	1.81862e-05	-5.15203
PM20D2	PM20D2	-5.15161	3.20558e-07	1.81862e-05	-5.15161
RPL27A	RPL27A	-5.15095	3.22962e-07	1.82401e-05	-5.15095
TP53I13	TP53I13	-5.14871	3.25023e-07	1.83153e-05	-5.14871
RPL12P16	RPL12P16	-5.14577	3.31691e-07	1.85932e-05	-5.14577
TSPAN17	TSPAN17	-5.14419	3.32922e-07	1.85932e-05	-5.14419
GATAD2A	GATAD2A	-5.1398	3.40601e-07	1.89377e-05	-5.1398
AP001527.2	AP001527.2	-5.13049	3.59393e-07	1.96709e-05	-5.13049
GAMT	GAMT	-5.12941	3.60064e-07	1.96709e-05	-5.12941
RPL10P9	RPL10P9	-5.11705	3.82884e-07	2.07369e-05	-5.11705
NTRK1	NTRK1	-5.09039	4.38826e-07	2.32152e-05	-5.09039
AL355338.1	AL355338.1	-5.08932	4.41224e-07	2.32929e-05	-5.08932
PQBP1	PQBP1	-5.08822	4.43969e-07	2.33068e-05	-5.08822
DHRS4L2	DHRS4L2	-5.08741	4.46135e-07	2.33068e-05	-5.08741
GLI2	GLI2	-5.08605	4.48612e-07	2.33875e-05	-5.08605
EFNA4	EFNA4	-5.08552	4.56585e-07	2.35613e-05	-5.08552
PDLIM3	PDLIM3	-5.07536	4.73801e-07	2.40507e-05	-5.07536
SYAP1	SYAP1	-5.07228	4.8131e-07	2.43825e-05	-5.07228
PDGFA	PDGFA	-5.06837	4.92246e-07	2.46871e-05	-5.06837
BEND3P2	BEND3P2	-5.06807	4.92194e-07	2.46871e-05	-5.06807
PDZRN3	PDZRN3	-5.06593	4.97167e-07	2.48143e-05	-5.06593
RPL10	RPL10	-5.05775	5.18607e-07	2.54493e-05	-5.05775
SLC38A11	SLC38A11	-5.05156	5.35543e-07	2.60763e-05	-5.05156
RPL35	RPL35	-5.0491	5.42369e-07	2.63065e-05	-5.0491
RAB38	RAB38	-5.04406	5.5568e-07	2.68144e-05	-5.04406
RPL5	RPL5	-5.04177	5.6319e-07	2.7003e-05	-5.04177
UQCRHL	UQCRHL	-5.0389	5.73247e-07	2.73814e-05	-5.0389
TEN1	TEN1	-5.03695	5.76097e-07	2.74643e-05	-5.03695
HTRA3	HTRA3	-5.03466	5.8319e-07	2.76878e-05	-5.03466
EEF1A1P5	EEF1A1P5	-5.03219	5.90735e-07	2.79496e-05	-5.03219
RPLP2	RPLP2	-5.02217	6.2122e-07	2.90088e-05	-5.02217
DHRS4	DHRS4	-5.02203	6.22617e-07	2.902e-05	-5.02203
SMO	SMO	-5.01534	6.45734e-07	2.9986e-05	-5.01534
NFATC1	NFATC1	-5.0117	6.56725e-07	3.03838e-05	-5.0117
RPS17	RPS17	-5.00975	6.6339e-07	3.06357e-05	-5.00975
AHRR	AHRR	-5.00528	6.76759e-07	3.11956e-05	-5.00528
PCNT	PCNT	-5.00036	6.93407e-07	3.17877e-05	-5.00036
AC116614.1	AC116614.1	-4.99596	7.09069e-07	3.24464e-05	-4.99596
RHPN1-AS1	RHPN1-AS1	-4.99134	7.25753e-07	3.31493e-05	-4.99134
CALHM2	CALHM2	-4.98307	7.56213e-07	3.44152e-05	-4.98307
ITPA	ITPA	-4.9798	7.68715e-07	3.49208e-05	-4.9798
TMEM55A	TMEM55A	-4.97455	7.92927e-07	3.5721e-05	-4.97455
AC113935.1	AC113935.1	-4.97317	7.97725e-07	3.5721e-05	-4.97317
AC009159.3	AC009159.3	-4.97268	7.9702e-07	3.5721e-05	-4.97268
RPS14	RPS14	-4.97216	7.99414e-07	3.57328e-05	-4.97216
RPL12	RPL12	-4.96461	8.31455e-07	3.69019e-05	-4.96461
MMP14	MMP14	-4.96173	8.44777e-07	3.73609e-05	-4.96173
TUBB6	TUBB6	-4.95717	8.62843e-07	3.80257e-05	-4.95717
MSN	MSN	-4.95673	8.78906e-07	3.85305e-05	-4.95673
BDH2	BDH2	-4.95573	8.71999e-07	3.82946e-05	-4.95573
KLHDC8B	KLHDC8B	-4.94296	9.24483e-07	4.03873e-05	-4.94296
KRT31	KRT31	-4.94075	9.35647e-07	4.0804e-05	-4.94075
RASL11B	RASL11B	-4.92738	9.99997e-07	4.30858e-05	-4.92738
MAP2K3	MAP2K3	-4.9232	1.02001e-06	4.36554e-05	-4.9232
BTF3	BTF3	-4.92102	1.03333e-06	4.41351e-05	-4.92102
NBPF19	NBPF19	-4.91985	1.04079e-06	4.43106e-05	-4.91985
AC034102.1	AC034102.1	-4.91085	1.09103e-06	4.62138e-05	-4.91085
TIMM13	TIMM13	-4.90625	1.11024e-06	4.67905e-05	-4.90625
ATOH1	ATOH1	-4.89605	1.16742e-06	4.88717e-05	-4.89605
RPS23	RPS23	-4.89327	1.18346e-06	4.93786e-05	-4.89327
OAF	OAF	-4.89103	1.19656e-06	4.98422e-05	-4.89103
MEIS1	MEIS1	-4.88752	1.21809e-06	5.06547e-05	-4.88752
TMCO4	TMCO4	-4.8822	1.27483e-06	5.24919e-05	-4.8822
AC022431.1	AC022431.1	-4.88034	1.26458e-06	5.22052e-05	-4.88034
AL512353.1	AL512353.1	-4.87702	1.28532e-06	5.28372e-05	-4.87702
AC239799.2	AC239799.2	-4.86991	1.33659e-06	5.4676e-05	-4.86991
RPS4XP2	RPS4XP2	-4.86871	1.33591e-06	5.4676e-05	-4.86871
PFN1P2	PFN1P2	-4.86601	1.35428e-06	5.53094e-05	-4.86601
WHAMMP3	WHAMMP3	-4.86549	1.35781e-06	5.53632e-05	-4.86549
TLNRD1	TLNRD1	-4.86491	1.36103e-06	5.54044e-05	-4.86491
ADAMTS14	ADAMTS14	-4.8639	1.36812e-06	5.56027e-05	-4.8639
AL590867.2	AL590867.2	-4.86321	1.3773e-06	5.58242e-05	-4.86321
CBLB	CBLB	-4.85317	1.44368e-06	5.82023e-05	-4.85317
SLC5A6	SLC5A6	-4.84567	1.49602e-06	6.01191e-05	-4.84567
PSKH1	PSKH1	-4.83663	1.56359e-06	6.23349e-05	-4.83663
TRIP6	TRIP6	-4.83564	1.58415e-06	6.2874e-05	-4.83564
C19orf24	C19orf24	-4.83397	1.58464e-06	6.2874e-05	-4.83397
TMEM18	TMEM18	-4.83297	1.59185e-06	6.30603e-05	-4.83297
Z74021.1	Z74021.1	-4.83194	1.60003e-06	6.32846e-05	-4.83194
AL035425.4	AL035425.4	-4.83112	1.60807e-06	6.33073e-05	-4.83112
DUBR	DUBR	-4.83088	1.60818e-06	6.33073e-05	-4.83088
AC117489.1	AC117489.1	-4.83018	1.61439e-06	6.3452e-05	-4.83018
NAB2	NAB2	-4.82134	1.68495e-06	6.58126e-05	-4.82134
SLC39A8	SLC39A8	-4.81908	1.70472e-06	6.63783e-05	-4.81908
RPL15P3	RPL15P3	-4.81808	1.71209e-06	6.64587e-05	-4.81808
AC009005.1	AC009005.1	-4.8127	1.7896e-06	6.83044e-05	-4.8127
UBE2V1	UBE2V1	-4.81008	1.78023e-06	6.81544e-05	-4.81008
RALGAPA2	RALGAPA2	-4.80628	1.81388e-06	6.9021e-05	-4.80628
RPS20	RPS20	-4.80521	1.82596e-06	6.92703e-05	-4.80521
SDK1	SDK1	-4.8025	1.84693e-06	6.99603e-05	-4.8025
GAS5	GAS5	-4.80109	1.86935e-06	7.05961e-05	-4.80109
MGAM2	MGAM2	-4.7946	1.92066e-06	7.20994e-05	-4.7946
HNRNPA1P48	HNRNPA1P48	-4.79134	1.95618e-06	7.28875e-05	-4.79134
ADAMTS6	ADAMTS6	-4.79118	1.9516e-06	7.2873e-05	-4.79118
CRACR2B	CRACR2B	-4.79105	1.95289e-06	7.2873e-05	-4.79105
RPS7P10	RPS7P10	-4.77794	2.08548e-06	7.69051e-05	-4.77794
GNG5	GNG5	-4.77672	2.09531e-06	7.71541e-05	-4.77672
THG1L	THG1L	-4.77649	2.09854e-06	7.71598e-05	-4.77649
STK11IP	STK11IP	-4.77528	2.10776e-06	7.72497e-05	-4.77528
AJUBA	AJUBA	-4.77319	2.15523e-06	7.8553e-05	-4.77319
ITPRIP	ITPRIP	-4.76417	2.22428e-06	8.04355e-05	-4.76417
LGALS12	LGALS12	-4.76214	2.24614e-06	8.1042e-05	-4.76214
SERPINH1	SERPINH1	-4.7619	2.26455e-06	8.14719e-05	-4.7619
RPL37	RPL37	-4.75581	2.31629e-06	8.28578e-05	-4.75581
UQCRH	UQCRH	-4.75277	2.35096e-06	8.38586e-05	-4.75277
TGFB1I1	TGFB1I1	-4.73596	2.54795e-06	8.99891e-05	-4.73596
HCAR2	HCAR2	-4.73519	2.55827e-06	9.02266e-05	-4.73519
ITGA7	ITGA7	-4.7316	2.60524e-06	9.12415e-05	-4.7316
GPR63	GPR63	-4.72995	2.62342e-06	9.16905e-05	-4.72995
RPL24	RPL24	-4.7294	2.6358e-06	9.16905e-05	-4.7294
AC067930.6	AC067930.6	-4.7289	2.63612e-06	9.16905e-05	-4.7289
FAXDC2	FAXDC2	-4.72862	2.66076e-06	9.19449e-05	-4.72862
AC078814.1	AC078814.1	-4.7286	2.64731e-06	9.16905e-05	-4.7286
SOX9	SOX9	-4.72433	2.69453e-06	9.29408e-05	-4.72433
CD63	CD63	-4.72222	2.72515e-06	9.37392e-05	-4.72222
SPHK1	SPHK1	-4.72071	2.74151e-06	9.40437e-05	-4.72071
SHROOM2	SHROOM2	-4.72036	2.74809e-06	9.41408e-05	-4.72036
OTX1	OTX1	-4.71575	2.80811e-06	9.54149e-05	-4.71575
RPL10P16	RPL10P16	-4.71526	2.81761e-06	9.56079e-05	-4.71526
UNC45A	UNC45A	-4.71472	2.82231e-06	9.5638e-05	-4.71472
AC074033.1	AC074033.1	-4.7114	2.87826e-06	9.70098e-05	-4.7114
GAS1	GAS1	-4.70769	2.91789e-06	9.80819e-05	-4.70769
RPS27	RPS27	-4.70264	2.99645e-06	0.000100453	-4.70264
AC092376.2	AC092376.2	-4.69732	3.06609e-06	0.000102651	-4.69732
RPS16	RPS16	-4.69695	3.07255e-06	0.00010273	-4.69695
TMEM131L	TMEM131L	-4.69236	3.13929e-06	0.000104128	-4.69236
SRL	SRL	-4.68793	3.2062e-06	0.000106207	-4.68793
TNFRSF18	TNFRSF18	-4.68754	3.21226e-06	0.000106267	-4.68754
AC096919.1	AC096919.1	-4.6856	3.24967e-06	0.000106941	-4.6856
LEF1	LEF1	-4.68247	3.29141e-06	0.000108172	-4.68247
RPL7	RPL7	-4.68017	3.33126e-06	0.000109338	-4.68017
LINC02308	LINC02308	-4.67143	3.46823e-06	0.000113094	-4.67143
RBM38	RBM38	-4.66986	3.49404e-06	0.000113788	-4.66986
AC012313.10	AC012313.10	-4.66595	3.56029e-06	0.000115645	-4.66595
PTBP1	PTBP1	-4.66546	3.57626e-06	0.000116013	-4.66546
RPL12P4	RPL12P4	-4.6596	3.67708e-06	0.000117911	-4.6596
COL18A1	COL18A1	-4.65466	3.75578e-06	0.000119215	-4.65466
KCP	KCP	-4.65267	3.79182e-06	0.000120207	-4.65267
OIT3	OIT3	-4.6522	3.79972e-06	0.000120305	-4.6522
NBPF26	NBPF26	-4.65048	3.83666e-06	0.000121322	-4.65048
PLEK2	PLEK2	-4.64676	3.92626e-06	0.000123114	-4.64676
EVC	EVC	-4.64611	3.91898e-06	0.000123114	-4.64611
CD40	CD40	-4.6458	3.92546e-06	0.000123114	-4.6458
RPUSD4	RPUSD4	-4.64028	4.01978e-06	0.000125686	-4.64028
PVT1	PVT1	-4.63919	4.04072e-06	0.000126026	-4.63919
DIO3	DIO3	-4.6377	4.06866e-06	0.000126426	-4.6377
SLC4A2	SLC4A2	-4.63434	4.13338e-06	0.00012812	-4.63434
LTA4H	LTA4H	-4.63012	4.21999e-06	0.000130321	-4.63012
C11orf70	C11orf70	-4.62432	4.34744e-06	0.000133763	-4.62432
EEF1A1P6	EEF1A1P6	-4.6214	4.39314e-06	0.000134673	-4.6214
AL627389.1	AL627389.1	-4.62078	4.40842e-06	0.000134976	-4.62078
MIR181A2HG	MIR181A2HG	-4.61733	4.47848e-06	0.000136787	-4.61733
MAF	MAF	-4.61716	4.50025e-06	0.000137285	-4.61716
AC005912.1	AC005912.1	-4.6153	4.53641e-06	0.000137385	-4.6153
CRIP2	CRIP2	-4.61521	4.52583e-06	0.000137385	-4.61521
TCF3	TCF3	-4.61426	4.55197e-06	0.00013769	-4.61426
APRT	APRT	-4.61279	4.57652e-06	0.0001381	-4.61279
RPL30	RPL30	-4.60705	4.70429e-06	0.000140991	-4.60705
DM1-AS	DM1-AS	-4.60245	4.80268e-06	0.000143598	-4.60245
AC011558.1	AC011558.1	-4.6022	4.81598e-06	0.000143598	-4.6022
AC016739.1	AC016739.1	-4.6015	4.82733e-06	0.000143765	-4.6015
RPL23A	RPL23A	-4.59878	4.88807e-06	0.000145057	-4.59878
RPL24P4	RPL24P4	-4.59445	4.99301e-06	0.000147647	-4.59445
ZNF581	ZNF581	-4.59434	5.00104e-06	0.000147681	-4.59434
ERGIC3	ERGIC3	-4.59358	5.00593e-06	0.000147681	-4.59358
VAV3	VAV3	-4.59049	5.08877e-06	0.000149721	-4.59049
ING1	ING1	-4.58941	5.10741e-06	0.000149794	-4.58941
PTGIR	PTGIR	-4.58253	5.27343e-06	0.000153942	-4.58253
AC126407.1	AC126407.1	-4.57927	5.35632e-06	0.000155736	-4.57927
AC073621.1	AC073621.1	-4.57854	5.37069e-06	0.000155736	-4.57854
LINC01770	LINC01770	-4.5742	5.48e-06	0.000157769	-4.5742
HADHA	HADHA	-4.57087	5.56686e-06	0.000159719	-4.57087
SOWAHC	SOWAHC	-4.56609	5.69102e-06	0.000162125	-4.56609
PABPC1	PABPC1	-4.5507	6.11573e-06	0.000171734	-4.5507
TPM2	TPM2	-4.5485	6.17712e-06	0.00017307	-4.5485
CMBL	CMBL	-4.54507	6.27527e-06	0.000175232	-4.54507
PRKCSH	PRKCSH	-4.54386	6.31006e-06	0.000176008	-4.54386
CLYBL	CLYBL	-4.53137	6.6857e-06	0.000184637	-4.53137
TRIM32	TRIM32	-4.53064	6.71297e-06	0.000185186	-4.53064
LAMB1	LAMB1	-4.5296	6.74308e-06	0.000185813	-4.5296
RPS4XP3	RPS4XP3	-4.5288	6.76737e-06	0.000186277	-4.5288
FAM210B	FAM210B	-4.52836	6.7799e-06	0.000186417	-4.52836
PLXNB2	PLXNB2	-4.52708	6.82095e-06	0.000187341	-4.52708
C19orf53	C19orf53	-4.52666	6.83302e-06	0.000187467	-4.52666
RPL7P9	RPL7P9	-4.51894	7.08874e-06	0.000193005	-4.51894
NOB1	NOB1	-4.51641	7.1867e-06	0.000195248	-4.51641
RPL3P2	RPL3P2	-4.51352	7.25994e-06	0.000196599	-4.51352
LAMC3	LAMC3	-4.50848	7.43424e-06	0.000200237	-4.50848
AHCY	AHCY	-4.50728	7.48448e-06	0.000200943	-4.50728
FAP	FAP	-4.50717	7.4771e-06	0.000200943	-4.50717
HNRNPA1	HNRNPA1	-4.49925	7.76817e-06	0.000206368	-4.49925
AL162151.2	AL162151.2	-4.49859	7.77708e-06	0.000206368	-4.49859
POU2F3	POU2F3	-4.49464	7.93592e-06	0.000209696	-4.49464
ZIC5	ZIC5	-4.49312	7.97441e-06	0.00021027	-4.49312
FAM84B	FAM84B	-4.49212	8.01663e-06	0.000211161	-4.49212
LAMA5	LAMA5	-4.48851	8.1447e-06	0.000213992	-4.48851
AL118508.1	AL118508.1	-4.48355	8.33279e-06	0.000217886	-4.48355
SLC2A10	SLC2A10	-4.4828	8.37275e-06	0.000218256	-4.4828
SHMT2	SHMT2	-4.48259	8.37303e-06	0.000218256	-4.48259
TMEM184B	TMEM184B	-4.48097	8.43123e-06	0.000219545	-4.48097
MDH2	MDH2	-4.47816	8.54427e-06	0.000221568	-4.47816
TSPAN18	TSPAN18	-4.47686	8.5919e-06	0.000222573	-4.47686
RPL39	RPL39	-4.47225	8.80607e-06	0.000226949	-4.47225
DDX3X	DDX3X	-4.47062	8.84031e-06	0.000227597	-4.47062
PIK3CD-AS2	PIK3CD-AS2	-4.46887	8.91335e-06	0.000229007	-4.46887
RPS27A	RPS27A	-4.46684	9.00086e-06	0.000230783	-4.46684
RPL22	RPL22	-4.46396	9.12592e-06	0.000233274	-4.46396
SOX2	SOX2	-4.46216	9.23742e-06	0.000235404	-4.46216
RNF7	RNF7	-4.46178	9.20368e-06	0.000234783	-4.46178
GAPDH	GAPDH	-4.46049	9.2586e-06	0.000235704	-4.46049
GGCT	GGCT	-4.45802	9.36521e-06	0.000237454	-4.45802
YAP1	YAP1	-4.45554	9.59423e-06	0.000241067	-4.45554
CD300E	CD300E	-4.45528	9.48088e-06	0.000239418	-4.45528
RPL29	RPL29	-4.45492	9.5088e-06	0.000239641	-4.45492
C14orf180	C14orf180	-4.45269	9.59319e-06	0.000241067	-4.45269
HDAC1	HDAC1	-4.44951	9.80058e-06	0.000244537	-4.44951
ATP5E	ATP5E	-4.4489	9.76223e-06	0.000243822	-4.4489
METTL1	METTL1	-4.44488	9.93988e-06	0.000247707	-4.44488
AC073611.1	AC073611.1	-4.4445	9.95725e-06	0.000247707	-4.4445
NOTCH2NL	NOTCH2NL	-4.44415	1.0122e-05	0.000250438	-4.44415
PNPLA2	PNPLA2	-4.44081	1.0127e-05	0.000250438	-4.44081
SLC7A8	SLC7A8	-4.43984	1.01778e-05	0.00025131	-4.43984
NUDT19	NUDT19	-4.43959	1.01823e-05	0.00025131	-4.43959
PITRM1-AS1	PITRM1-AS1	-4.43863	1.02266e-05	0.000251779	-4.43863
LRIG3	LRIG3	-4.43587	1.03701e-05	0.000254941	-4.43587
CA9	CA9	-4.43481	1.04089e-05	0.000255272	-4.43481
AIFM1	AIFM1	-4.43464	1.04168e-05	0.000255272	-4.43464
AC127070.1	AC127070.1	-4.43317	1.04953e-05	0.000256762	-4.43317
NPM1	NPM1	-4.43087	1.06046e-05	0.000258929	-4.43087
ACSS3	ACSS3	-4.429	1.07042e-05	0.00026105	-4.429
SLC7A1	SLC7A1	-4.42763	1.07533e-05	0.000261796	-4.42763
AP003352.1	AP003352.1	-4.42403	1.09263e-05	0.000265234	-4.42403
IGHE	IGHE	-4.41247	1.15193e-05	0.000277747	-4.41247
QTRT1	QTRT1	-4.41146	1.15659e-05	0.000278605	-4.41146
AL353804.1	AL353804.1	-4.40578	1.18731e-05	0.000284365	-4.40578
NDUFB11	NDUFB11	-4.40151	1.20997e-05	0.000288765	-4.40151
RBM20	RBM20	-4.40148	1.21029e-05	0.000288765	-4.40148
AL391650.1	AL391650.1	-4.40079	1.21435e-05	0.000289184	-4.40079
LRRC18	LRRC18	-4.40075	1.21398e-05	0.000289184	-4.40075
AC004067.1	AC004067.1	-4.39663	1.23667e-05	0.00029283	-4.39663
MOB2	MOB2	-4.39577	1.24166e-05	0.000293734	-4.39577
MDFIC	MDFIC	-4.39417	1.25046e-05	0.000294982	-4.39417
CA14	CA14	-4.39011	1.27382e-05	0.000299366	-4.39011
MTMR11	MTMR11	-4.38699	1.30289e-05	0.000305054	-4.38699
PDE3A	PDE3A	-4.38566	1.29965e-05	0.000304581	-4.38566
TGIF2-C20orf24	TGIF2-C20orf24	-4.38446	1.30625e-05	0.000305555	-4.38446
AC103746.1	AC103746.1	-4.38407	1.30844e-05	0.000305782	-4.38407
TSKU	TSKU	-4.38307	1.31458e-05	0.000306646	-4.38307
GPBAR1	GPBAR1	-4.37899	1.33876e-05	0.000311417	-4.37899
TNFAIP8	TNFAIP8	-4.37582	1.36081e-05	0.000315668	-4.37582
GMPPA	GMPPA	-4.37361	1.37188e-05	0.000317648	-4.37361
AC034236.1	AC034236.1	-4.37339	1.37433e-05	0.000317923	-4.37339
EIF3D	EIF3D	-4.37168	1.38365e-05	0.000319193	-4.37168
PLEKHG1	PLEKHG1	-4.37098	1.40793e-05	0.000322423	-4.37098
PDCD4-AS1	PDCD4-AS1	-4.36752	1.40954e-05	0.000322496	-4.36752
TRPS1	TRPS1	-4.36687	1.42259e-05	0.000324829	-4.36687
RPL15	RPL15	-4.36525	1.42362e-05	0.000324829	-4.36525
EIF3I	EIF3I	-4.36311	1.43891e-05	0.000327423	-4.36311
SP110	SP110	-4.35875	1.49472e-05	0.000338726	-4.35875
RPL9P9	RPL9P9	-4.3584	1.46858e-05	0.000333872	-4.3584
TMEM98	TMEM98	-4.34899	1.53179e-05	0.000346359	-4.34899
HCAR3	HCAR3	-4.34834	1.53548e-05	0.000346647	-4.34834
AC017104.1	AC017104.1	-4.34574	1.55326e-05	0.000348386	-4.34574
MICALCL	MICALCL	-4.34042	1.5908e-05	0.000354901	-4.34042
CHID1	CHID1	-4.34018	1.59277e-05	0.000355026	-4.34018
CROCC2	CROCC2	-4.33968	1.5961e-05	0.00035545	-4.33968
DTYMK	DTYMK	-4.33853	1.60963e-05	0.000357512	-4.33853
ATP11C	ATP11C	-4.33803	1.60796e-05	0.000357512	-4.33803
RPL34	RPL34	-4.33327	1.6441e-05	0.000362344	-4.33327
CILP2	CILP2	-4.32835	1.67887e-05	0.00036768	-4.32835
CLPP	CLPP	-4.32768	1.68338e-05	0.000367705	-4.32768
PFN1	PFN1	-4.32708	1.68986e-05	0.000367837	-4.32708
AL513523.10	AL513523.10	-4.32617	1.69489e-05	0.000368293	-4.32617
FAU	FAU	-4.32554	1.6995e-05	0.000368976	-4.32554
NOD1	NOD1	-4.32491	1.70684e-05	0.000369928	-4.32491
MZT2B	MZT2B	-4.3228	1.721e-05	0.000372032	-4.3228
BCAT2	BCAT2	-4.32059	1.73706e-05	0.000374537	-4.32059
ANO1	ANO1	-4.31931	1.74723e-05	0.000376125	-4.31931
SLC25A37	SLC25A37	-4.31641	1.77136e-05	0.000379971	-4.31641
TRAPPC2	TRAPPC2	-4.31394	1.78938e-05	0.000382527	-4.31394
ZIC2	ZIC2	-4.31304	1.79622e-05	0.000383662	-4.31304
RPS12	RPS12	-4.30988	1.82562e-05	0.00038928	-4.30988
KRT32	KRT32	-4.30772	1.85173e-05	0.000393843	-4.30772
AL133492.1	AL133492.1	-4.307	1.8449e-05	0.000392722	-4.307
GPC1	GPC1	-4.30504	1.86154e-05	0.000395257	-4.30504
VSIG10L	VSIG10L	-4.30374	1.8741e-05	0.000397589	-4.30374
AC092127.2	AC092127.2	-4.30338	1.87909e-05	0.00039831	-4.30338
CCNB1IP1	CCNB1IP1	-4.29982	1.90701e-05	0.000403206	-4.29982
BAK1	BAK1	-4.29678	1.93325e-05	0.000407722	-4.29678
RPL7P1	RPL7P1	-4.29243	1.96833e-05	0.000414076	-4.29243
EEF1B2	EEF1B2	-4.29207	1.9723e-05	0.000414564	-4.29207
CSNK1G2	CSNK1G2	-4.28863	2.00092e-05	0.000418825	-4.28863
AC004057.1	AC004057.1	-4.28659	2.01916e-05	0.000421601	-4.28659
SPAG7	SPAG7	-4.2863	2.0217e-05	0.000421601	-4.2863
LXN	LXN	-4.2844	2.04074e-05	0.000424677	-4.2844
FZD2	FZD2	-4.28017	2.07789e-05	0.000430978	-4.28017
FKBP1A	FKBP1A	-4.27866	2.0905e-05	0.00043252	-4.27866
RPL5P34	RPL5P34	-4.27845	2.0949e-05	0.000433073	-4.27845
PDGFRB	PDGFRB	-4.2761	2.11438e-05	0.000436381	-4.2761
RILPL2	RILPL2	-4.27535	2.14086e-05	0.000438597	-4.27535
PRKD2	PRKD2	-4.27519	2.12322e-05	0.000436832	-4.27519
HSCB	HSCB	-4.27494	2.12503e-05	0.000436832	-4.27494
MKNK2	MKNK2	-4.27395	2.13433e-05	0.000438333	-4.27395
RPL14	RPL14	-4.27363	2.1406e-05	0.000438597	-4.27363
RPS24	RPS24	-4.2706	2.16964e-05	0.000442239	-4.2706
TMEM123	TMEM123	-4.27051	2.16979e-05	0.000442239	-4.27051
ESPNL	ESPNL	-4.26931	2.17837e-05	0.000442239	-4.26931
DAPL1	DAPL1	-4.26927	2.17866e-05	0.000442239	-4.26927
CISH	CISH	-4.26914	2.17981e-05	0.000442239	-4.26914
SNTG2	SNTG2	-4.26828	2.18958e-05	0.000443863	-4.26828
AC099560.2	AC099560.2	-4.26288	2.24325e-05	0.000453238	-4.26288
KRT8P12	KRT8P12	-4.26281	2.24396e-05	0.000453238	-4.26281
AL590560.1	AL590560.1	-4.26164	2.25578e-05	0.000454709	-4.26164
WNT11	WNT11	-4.26136	2.25893e-05	0.00045498	-4.26136
KLK4	KLK4	-4.26126	2.26093e-05	0.000455017	-4.26126
AGTRAP	AGTRAP	-4.25332	2.35464e-05	0.000469957	-4.25332
GREB1L	GREB1L	-4.25143	2.35578e-05	0.000469957	-4.25143
CHRNA7	CHRNA7	-4.2493	2.37841e-05	0.000472591	-4.2493
HSPE1	HSPE1	-4.2437	2.44005e-05	0.000482545	-4.2437
PHLDB3	PHLDB3	-4.24263	2.44821e-05	0.000483396	-4.24263
EEF2	EEF2	-4.24014	2.47492e-05	0.000487902	-4.24014
EIF4A1	EIF4A1	-4.23702	2.50949e-05	0.000492393	-4.23702
RPSAP58	RPSAP58	-4.23649	2.51875e-05	0.000493825	-4.23649
AL450405.1	AL450405.1	-4.23496	2.53261e-05	0.000495768	-4.23496
RPL24P2	RPL24P2	-4.23354	2.54759e-05	0.000497258	-4.23354
STK25	STK25	-4.23254	2.55821e-05	0.000498832	-4.23254
AC018645.3	AC018645.3	-4.2286	2.60256e-05	0.000505514	-4.2286
NBPF8	NBPF8	-4.22645	2.63144e-05	0.000510332	-4.22645
AC024293.1	AC024293.1	-4.22513	2.64553e-05	0.000512273	-4.22513
EEF1B2P3	EEF1B2P3	-4.223	2.66933e-05	0.000516083	-4.223
ATP5D	ATP5D	-4.22198	2.67977e-05	0.000517703	-4.22198
DGKQ	DGKQ	-4.21969	2.7063e-05	0.000522025	-4.21969
MRPL37	MRPL37	-4.21892	2.71438e-05	0.000523181	-4.21892
RPSA	RPSA	-4.21685	2.74165e-05	0.000527802	-4.21685
CEACAM19	CEACAM19	-4.21655	2.74257e-05	0.000527802	-4.21655
SERF2	SERF2	-4.2119	2.79887e-05	0.000536988	-4.2119
MAP7D3	MAP7D3	-4.21107	2.81543e-05	0.00053969	-4.21107
LINC01798	LINC01798	-4.20452	2.89008e-05	0.000551115	-4.20452
GGH	GGH	-4.20292	2.9135e-05	0.000555102	-4.20292
PTGES	PTGES	-4.20289	2.91542e-05	0.000555102	-4.20289
LINC01137	LINC01137	-4.20036	2.94566e-05	0.000559586	-4.20036
AXIN1	AXIN1	-4.19983	2.94881e-05	0.000559761	-4.19983
RPS18	RPS18	-4.19675	2.99279e-05	0.000565966	-4.19675
MGAT4B	MGAT4B	-4.19538	3.00653e-05	0.000567281	-4.19538
P4HA3	P4HA3	-4.19537	3.00615e-05	0.000567281	-4.19537
PARP9	PARP9	-4.19405	3.0453e-05	0.000572443	-4.19405
POLD2	POLD2	-4.19393	3.02498e-05	0.00057013	-4.19393
ANGPTL2	ANGPTL2	-4.19384	3.02617e-05	0.00057013	-4.19384
FKBP1C	FKBP1C	-4.19293	3.03798e-05	0.000571925	-4.19293
TPT1	TPT1	-4.1922	3.04934e-05	0.000572774	-4.1922
RPL21	RPL21	-4.19087	3.06672e-05	0.000575238	-4.19087
ADORA2B	ADORA2B	-4.18837	3.09883e-05	0.000578602	-4.18837
SERPINF1	SERPINF1	-4.18306	3.17072e-05	0.000590266	-4.18306
AC104809.2	AC104809.2	-4.1824	3.1798e-05	0.000590642	-4.1824
CCER2	CCER2	-4.18129	3.19553e-05	0.000593125	-4.18129
SNRPB	SNRPB	-4.18097	3.2058e-05	0.000594152	-4.18097
MARVELD3	MARVELD3	-4.17828	3.23668e-05	0.00059899	-4.17828
UTP14A	UTP14A	-4.17755	3.24661e-05	0.000600383	-4.17755
OBSCN	OBSCN	-4.17733	3.25185e-05	0.000600659	-4.17733
PCDH18	PCDH18	-4.17457	3.28953e-05	0.000606086	-4.17457
EDARADD	EDARADD	-4.17215	3.32452e-05	0.00061029	-4.17215
GULP1	GULP1	-4.1701	3.35325e-05	0.000613767	-4.1701
ATP10D	ATP10D	-4.16657	3.40369e-05	0.000621186	-4.16657
TIMM17B	TIMM17B	-4.16431	3.43765e-05	0.000626509	-4.16431
PHB2	PHB2	-4.1643	3.43785e-05	0.000626509	-4.1643
RPL24P8	RPL24P8	-4.15984	3.50476e-05	0.00063685	-4.15984
STK16	STK16	-4.15802	3.53092e-05	0.000640675	-4.15802
IPO4	IPO4	-4.15734	3.55088e-05	0.000642508	-4.15734
UXT	UXT	-4.15729	3.54221e-05	0.000641796	-4.15729
FCGRT	FCGRT	-4.15414	3.59364e-05	0.000649238	-4.15414
HSPB1	HSPB1	-4.15216	3.6279e-05	0.000652722	-4.15216
FLNA	FLNA	-4.15035	3.65652e-05	0.000656811	-4.15035
RXRA	RXRA	-4.14879	3.68869e-05	0.00066117	-4.14879
FAM20C	FAM20C	-4.144	3.75299e-05	0.000671734	-4.144
RPL5P1	RPL5P1	-4.14133	3.79265e-05	0.000677382	-4.14133
GNB2	GNB2	-4.14094	3.79863e-05	0.000677967	-4.14094
RPS3AP26	RPS3AP26	-4.13815	3.84941e-05	0.000684594	-4.13815
EYA1	EYA1	-4.13638	3.87335e-05	0.000688364	-4.13638
RPS23P8	RPS23P8	-4.1342	3.91277e-05	0.000693947	-4.1342
EIF5AL1	EIF5AL1	-4.13315	3.92814e-05	0.000696127	-4.13315
DAZAP1	DAZAP1	-4.13135	3.95907e-05	0.000701114	-4.13135
METRN	METRN	-4.13026	4.00964e-05	0.000707749	-4.13026
SNHG19	SNHG19	-4.12927	3.9927e-05	0.00070657	-4.12927
CPNE1	CPNE1	-4.12869	4.00351e-05	0.000707749	-4.12869
RPS21	RPS21	-4.12756	4.02372e-05	0.000708559	-4.12756
PCSK6	PCSK6	-4.12725	4.02742e-05	0.000708714	-4.12725
RPL35P5	RPL35P5	-4.12618	4.04833e-05	0.000711521	-4.12618
SNAPC2	SNAPC2	-4.12606	4.04905e-05	0.000711521	-4.12606
RAB7B	RAB7B	-4.12544	4.0676e-05	0.000713263	-4.12544
PGLS	PGLS	-4.12436	4.07757e-05	0.000713532	-4.12436
FAM196A	FAM196A	-4.1241	4.08426e-05	0.000714204	-4.1241
AL359399.1	AL359399.1	-4.12382	4.08796e-05	0.000714352	-4.12382
GCK	GCK	-4.12339	4.09474e-05	0.00071504	-4.12339
SIK1	SIK1	-4.12299	4.10155e-05	0.000715731	-4.12299
ATP5L	ATP5L	-4.12159	4.12737e-05	0.000718466	-4.12159
AC016876.2	AC016876.2	-4.11676	4.21198e-05	0.00073192	-4.11676
MORC4	MORC4	-4.11464	4.24961e-05	0.000736952	-4.11464
LIMS1	LIMS1	-4.11455	4.25844e-05	0.000737667	-4.11455
AL139095.2	AL139095.2	-4.11396	4.26405e-05	0.000737667	-4.11396
ADA	ADA	-4.10749	4.38816e-05	0.000753682	-4.10749
RPS3A	RPS3A	-4.10643	4.40781e-05	0.000755505	-4.10643
PTX3	PTX3	-4.10539	4.4196e-05	0.000756381	-4.10539
AC243964.3	AC243964.3	-4.10524	4.42232e-05	0.000756381	-4.10524
RPL17P36	RPL17P36	-4.10518	4.42499e-05	0.000756381	-4.10518
RSL1D1	RSL1D1	-4.10211	4.48671e-05	0.000765887	-4.10211
FJX1	FJX1	-4.10121	4.49878e-05	0.000767424	-4.10121
IDUA	IDUA	-4.09985	4.52738e-05	0.000771255	-4.09985
KDELC1	KDELC1	-4.0992	4.54134e-05	0.000772582	-4.0992
EDF1	EDF1	-4.09637	4.59404e-05	0.00077963	-4.09637
QARS	QARS	-4.09477	4.62726e-05	0.000782422	-4.09477
AC073861.1	AC073861.1	-4.09389	4.64579e-05	0.000784497	-4.09389
SIGLEC15	SIGLEC15	-4.09383	4.64174e-05	0.000784342	-4.09383
CCL7	CCL7	-4.09197	4.67818e-05	0.000789076	-4.09197
DIO3OS	DIO3OS	-4.09193	4.6792e-05	0.000789076	-4.09193
SLC25A3	SLC25A3	-4.09113	4.69597e-05	0.00079084	-4.09113
GALNT12	GALNT12	-4.08931	4.73495e-05	0.000796869	-4.08931
BCAM	BCAM	-4.08816	4.78447e-05	0.000803586	-4.08816
EVC2	EVC2	-4.08414	4.84562e-05	0.000813096	-4.08414
CLIC1	CLIC1	-4.08383	4.85406e-05	0.000813096	-4.08383
BDH2P1	BDH2P1	-4.08371	4.85208e-05	0.000813096	-4.08371
CA2	CA2	-4.08355	4.84872e-05	0.000813096	-4.08355
ADCYAP1	ADCYAP1	-4.08213	4.87717e-05	0.000815517	-4.08213
MFSD10	MFSD10	-4.08206	4.87827e-05	0.000815517	-4.08206
PLOD3	PLOD3	-4.07751	4.97905e-05	0.000831256	-4.07751
MSNP1	MSNP1	-4.07736	5.00448e-05	0.000834947	-4.07736
CARS2	CARS2	-4.07455	5.03675e-05	0.0008381	-4.07455
SNRPD2	SNRPD2	-4.07409	5.04845e-05	0.000838933	-4.07409
TMEM223	TMEM223	-4.06815	5.17336e-05	0.000856851	-4.06815
CCDC86	CCDC86	-4.06776	5.18197e-05	0.00085771	-4.06776
MRPS2	MRPS2	-4.06453	5.25254e-05	0.000867608	-4.06453
MTFP1	MTFP1	-4.0636	5.27379e-05	0.000870037	-4.0636
TTLL4	TTLL4	-4.06215	5.30504e-05	0.000872895	-4.06215
OBP2A	OBP2A	-4.06177	5.31407e-05	0.000873808	-4.06177
RPS3AP6	RPS3AP6	-4.05413	5.49877e-05	0.000901223	-4.05413
STX10	STX10	-4.0538	5.49475e-05	0.000901154	-4.0538
AC087501.5	AC087501.5	-4.05356	5.50295e-05	0.00090132	-4.05356
GABARAP	GABARAP	-4.05299	5.51327e-05	0.00090242	-4.05299
CKS1B	CKS1B	-4.04925	5.61232e-05	0.00091624	-4.04925
SLC26A4	SLC26A4	-4.04795	5.63112e-05	0.000917518	-4.04795
AC116165.3	AC116165.3	-4.04732	5.64752e-05	0.000918399	-4.04732
FP236241.2	FP236241.2	-4.04659	5.66384e-05	0.000920266	-4.04659
COL4A5	COL4A5	-4.04539	5.69182e-05	0.000923806	-4.04539
AC010343.1	AC010343.1	-4.04433	5.72178e-05	0.000926189	-4.04433
PAM	PAM	-4.04386	5.73338e-05	0.000926354	-4.04386
CAST	CAST	-4.04332	5.78246e-05	0.000933083	-4.04332
PCOTH	PCOTH	-4.04097	5.82696e-05	0.000939055	-4.04097
HIST3H2A	HIST3H2A	-4.03981	5.83202e-05	0.000939266	-4.03981
STOML2	STOML2	-4.03797	5.87132e-05	0.000944382	-4.03797
CLDN23	CLDN23	-4.03458	5.97257e-05	0.000958062	-4.03458
GMCL1	GMCL1	-4.02919	6.0938e-05	0.000972681	-4.02919
CCDC8	CCDC8	-4.02886	6.10041e-05	0.000973116	-4.02886
AC003958.2	AC003958.2	-4.02539	6.21287e-05	0.000988539	-4.02539
TENM3	TENM3	-4.02375	6.23065e-05	0.000990098	-4.02375
RPL21P16	RPL21P16	-4.02369	6.2345e-05	0.000990098	-4.02369
AL080243.2	AL080243.2	-4.02362	6.23392e-05	0.000990098	-4.02362
PLCH1	PLCH1	-4.01539	6.45129e-05	0.00101979	-4.01539
AC051649.2	AC051649.2	-4.01413	6.48634e-05	0.00102361	-4.01413
CHPF	CHPF	-4.01382	6.50006e-05	0.00102513	-4.01382
CTDNEP1	CTDNEP1	-4.01208	6.54271e-05	0.00103056	-4.01208
GALNT11	GALNT11	-4.01157	6.5559e-05	0.00103134	-4.01157
COA4	COA4	-4.00834	6.64363e-05	0.00104223	-4.00834
PIN4	PIN4	-4.00753	6.66588e-05	0.00104471	-4.00753
SLC17A8	SLC17A8	-4.00651	6.69515e-05	0.00104806	-4.00651
BX322562.1	BX322562.1	-4.00608	6.70599e-05	0.00104838	-4.00608
VPS51	VPS51	-4.0058	6.71639e-05	0.00104935	-4.0058
STK26	STK26	-4.00494	6.73885e-05	0.0010522	-4.00494
ARL6IP4	ARL6IP4	-4.0044	6.75422e-05	0.00105345	-4.0044
F2R	F2R	-4.00407	6.76679e-05	0.00105459	-4.00407
SNHG6	SNHG6	-4.00335	6.78226e-05	0.00105632	-4.00335
CAMLG	CAMLG	-4.0024	6.81241e-05	0.00105907	-4.0024
RARB	RARB	-4.00103	6.84875e-05	0.00106406	-4.00103
DPP7	DPP7	-4.00011	6.88317e-05	0.00106627	-4.00011
STX8	STX8	-3.99963	6.90899e-05	0.00106878	-3.99963
WNT5A	WNT5A	-3.9953	7.01872e-05	0.00107976	-3.9953
GRWD1	GRWD1	-3.99512	7.01829e-05	0.00107976	-3.99512
TNFRSF10B	TNFRSF10B	-3.99492	7.05168e-05	0.00108218	-3.99492
DGAT2	DGAT2	-3.99259	7.09304e-05	0.00108786	-3.99259
CHSY1	CHSY1	-3.99058	7.15198e-05	0.00109222	-3.99058
TMEM200A	TMEM200A	-3.9894	7.18619e-05	0.00109611	-3.9894
MPDU1	MPDU1	-3.98682	7.26333e-05	0.00110519	-3.98682
RPS10	RPS10	-3.98443	7.33928e-05	0.00111472	-3.98443
AC034102.4	AC034102.4	-3.98397	7.35049e-05	0.00111574	-3.98397
GSTP1	GSTP1	-3.98314	7.37642e-05	0.00111817	-3.98314
AC093915.1	AC093915.1	-3.983	7.37982e-05	0.00111817	-3.983
AC011411.1	AC011411.1	-3.98266	7.39e-05	0.00111903	-3.98266
THBS3	THBS3	-3.98192	7.4551e-05	0.00112617	-3.98192
TNKS1BP1	TNKS1BP1	-3.97934	7.49326e-05	0.00112989	-3.97934
SH3RF2	SH3RF2	-3.97916	7.53036e-05	0.0011345	-3.97916
HSPD1	HSPD1	-3.97777	7.55388e-05	0.00113698	-3.97777
C19orf48	C19orf48	-3.97711	7.57598e-05	0.00113962	-3.97711
EIF3G	EIF3G	-3.97584	7.60035e-05	0.00114192	-3.97584
AC005224.4	AC005224.4	-3.97351	7.67436e-05	0.0011496	-3.97351
TXNDC5	TXNDC5	-3.96927	7.8121e-05	0.00116758	-3.96927
AL360004.1	AL360004.1	-3.9692	7.81306e-05	0.00116758	-3.9692
RPL19	RPL19	-3.96645	7.91106e-05	0.00118012	-3.96645
RPS15A	RPS15A	-3.96589	7.93013e-05	0.00118196	-3.96589
BACE2	BACE2	-3.96508	7.97225e-05	0.00118643	-3.96508
ABCC4	ABCC4	-3.96459	7.97706e-05	0.00118643	-3.96459
ACADVL	ACADVL	-3.96434	7.97294e-05	0.00118643	-3.96434
SNHG16	SNHG16	-3.96148	8.06453e-05	0.00119731	-3.96148
AC136632.1	AC136632.1	-3.96077	8.0944e-05	0.00120033	-3.96077
EEF1AKMT3	EEF1AKMT3	-3.95769	8.19111e-05	0.00121323	-3.95769
HM13	HM13	-3.95614	8.24236e-05	0.00121878	-3.95614
ROBO2	ROBO2	-3.95612	8.24317e-05	0.00121878	-3.95612
ETV6	ETV6	-3.95532	8.28349e-05	0.0012233	-3.95532
EIF4EBP1	EIF4EBP1	-3.95521	8.27565e-05	0.00122286	-3.95521
C12orf56	C12orf56	-3.95469	8.29181e-05	0.00122381	-3.95469
HNRNPA1P7	HNRNPA1P7	-3.9542	8.31841e-05	0.00122557	-3.9542
AC023024.2	AC023024.2	-3.9529	8.35344e-05	0.00122929	-3.9529
TIFA	TIFA	-3.95287	8.36022e-05	0.00122947	-3.95287
GLP1R	GLP1R	-3.95236	8.37207e-05	0.00122987	-3.95236
PBX3	PBX3	-3.95195	8.38649e-05	0.00123126	-3.95195
EBPL	EBPL	-3.95064	8.44371e-05	0.00123821	-3.95064
AC009237.6	AC009237.6	-3.94987	8.45735e-05	0.00123914	-3.94987
EIF2D	EIF2D	-3.94709	8.5573e-05	0.00124975	-3.94709
AC009501.1	AC009501.1	-3.94665	8.57016e-05	0.0012509	-3.94665
SLC39A4	SLC39A4	-3.94288	8.70342e-05	0.00126888	-3.94288
RPS13	RPS13	-3.93924	8.84075e-05	0.00128475	-3.93924
HDLBP	HDLBP	-3.93823	8.87176e-05	0.00128669	-3.93823
EIF3E	EIF3E	-3.93761	8.89461e-05	0.00128926	-3.93761
RBM47	RBM47	-3.93485	9.0218e-05	0.00130478	-3.93485
CASP6	CASP6	-3.93428	9.02251e-05	0.00130478	-3.93428
AC021224.1	AC021224.1	-3.93231	9.08835e-05	0.00131127	-3.93231
PIAS3	PIAS3	-3.93199	9.1743e-05	0.00132215	-3.93199
AC125611.4	AC125611.4	-3.92944	9.19543e-05	0.00132368	-3.92944
SNHG8	SNHG8	-3.92882	9.22036e-05	0.0013265	-3.92882
PDZRN3-AS1	PDZRN3-AS1	-3.92791	9.25426e-05	0.00132986	-3.92791
AC246787.1	AC246787.1	-3.9272	9.28791e-05	0.0013324	-3.9272
PRELID1	PRELID1	-3.92562	9.34091e-05	0.00133924	-3.92562
NUDT16L1	NUDT16L1	-3.92167	9.49282e-05	0.00135845	-3.92167
NPM3	NPM3	-3.92092	9.52813e-05	0.00136219	-3.92092
TMEM173	TMEM173	-3.91366	9.81792e-05	0.00139804	-3.91366
MAP2K2	MAP2K2	-3.91365	9.80722e-05	0.00139731	-3.91365
RPL23	RPL23	-3.91312	9.84798e-05	0.00140152	-3.91312
CST6	CST6	-3.91108	9.91214e-05	0.00140586	-3.91108
SLC35A4	SLC35A4	-3.91055	9.93157e-05	0.00140782	-3.91055
TSEN34	TSEN34	-3.90969	9.96795e-05	0.00140979	-3.90969
RGMB-AS1	RGMB-AS1	-3.90968	9.96703e-05	0.00140979	-3.90968
AC130304.1	AC130304.1	-3.90667	0.000100932	0.0014211	-3.90667
TOMM34	TOMM34	-3.90598	0.000101177	0.00142271	-3.90598
EIF5A	EIF5A	-3.90559	0.000101337	0.00142361	-3.90559
COQ8A	COQ8A	-3.90516	0.000101512	0.00142509	-3.90516
GNAS	GNAS	-3.90504	0.000101577	0.00142509	-3.90504
NAA10	NAA10	-3.90442	0.000101845	0.00142686	-3.90442
TNFRSF4	TNFRSF4	-3.90438	0.000101854	0.00142686	-3.90438
GALNS	GALNS	-3.90379	0.000102262	0.00143094	-3.90379
SERPINF2	SERPINF2	-3.89982	0.000103782	0.00144902	-3.89982
QTRT2	QTRT2	-3.89848	0.000104353	0.00145456	-3.89848
SNHG7	SNHG7	-3.89737	0.000104777	0.00145884	-3.89737
BTN2A3P	BTN2A3P	-3.89715	0.000104996	0.00146108	-3.89715
AC098864.1	AC098864.1	-3.89631	0.000105245	0.00146212	-3.89631
SERINC2	SERINC2	-3.89373	0.000106621	0.00147839	-3.89373
RAB32	RAB32	-3.89198	0.000107127	0.00148188	-3.89198
RPL32	RPL32	-3.89025	0.000108033	0.00149095	-3.89025
ROR2	ROR2	-3.88544	0.000110132	0.001511	-3.88544
GALNT9	GALNT9	-3.88493	0.00011021	0.001511	-3.88493
TNFAIP8L1	TNFAIP8L1	-3.88444	0.000110408	0.00151289	-3.88444
NCKAP5L	NCKAP5L	-3.88299	0.00011106	0.00151934	-3.88299
TMCO3	TMCO3	-3.88271	0.000111192	0.00152031	-3.88271
CHRDL1	CHRDL1	-3.88229	0.000111373	0.00152195	-3.88229
LSP1	LSP1	-3.88155	0.000111715	0.00152579	-3.88155
KCNK5	KCNK5	-3.88057	0.000112157	0.00152934	-3.88057
HMGA2	HMGA2	-3.87884	0.000113318	0.00154097	-3.87884
TENM2	TENM2	-3.87802	0.000113316	0.00154097	-3.87802
CHRFAM7A	CHRFAM7A	-3.87754	0.000113581	0.00154205	-3.87754
COQ9	COQ9	-3.87677	0.000113892	0.00154543	-3.87677
EFCAB8	EFCAB8	-3.8765	0.000114024	0.00154623	-3.8765
NKPD1	NKPD1	-3.87637	0.000114074	0.00154623	-3.87637
PDIA4	PDIA4	-3.8756	0.000114569	0.00155126	-3.8756
NAV2	NAV2	-3.87298	0.00011565	0.00156078	-3.87298
KRT39	KRT39	-3.86987	0.000117827	0.00158256	-3.86987
ASGR1	ASGR1	-3.86957	0.000117263	0.00157667	-3.86957
P2RX4	P2RX4	-3.8688	0.000117654	0.00158108	-3.8688
GOLGA8K	GOLGA8K	-3.86609	0.000118931	0.00159227	-3.86609
EIF4B	EIF4B	-3.8651	0.000119373	0.00159733	-3.8651
PCDH12	PCDH12	-3.86499	0.00011945	0.00159735	-3.86499
AL035425.2	AL035425.2	-3.86408	0.000119911	0.00160078	-3.86408
EIF6	EIF6	-3.86404	0.000119879	0.00160078	-3.86404
ZNHIT1	ZNHIT1	-3.86397	0.00011995	0.00160078	-3.86397
EVA1B	EVA1B	-3.861	0.000121522	0.00162003	-3.861
HARS	HARS	-3.85698	0.00012334	0.00164253	-3.85698
ROR1	ROR1	-3.85573	0.000124053	0.00165027	-3.85573
TAF7L	TAF7L	-3.85383	0.00012495	0.00166132	-3.85383
SEM1	SEM1	-3.85317	0.000125285	0.00166489	-3.85317
PTK6	PTK6	-3.85166	0.000126076	0.00167452	-3.85166
FCHSD1	FCHSD1	-3.84974	0.000127001	0.0016859	-3.84974
AL049873.2	AL049873.2	-3.84836	0.000127706	0.00169347	-3.84836
TMEM258	TMEM258	-3.84772	0.000128006	0.00169566	-3.84772
RPL29P11	RPL29P11	-3.84453	0.000129696	0.00171354	-3.84453
AC226118.1	AC226118.1	-3.84387	0.000130012	0.00171656	-3.84387
NDUFS5	NDUFS5	-3.84153	0.000131272	0.00172615	-3.84153
PTPRK	PTPRK	-3.84153	0.000131269	0.00172615	-3.84153
AC093797.1	AC093797.1	-3.8377	0.000133281	0.00174982	-3.8377
AL031283.1	AL031283.1	-3.83701	0.000133622	0.00175337	-3.83701
AC020978.6	AC020978.6	-3.83637	0.000134612	0.00176084	-3.83637
CPAMD8	CPAMD8	-3.8361	0.000134201	0.00175913	-3.8361
C12orf57	C12orf57	-3.8355	0.000134439	0.00175995	-3.8355
CCND1	CCND1	-3.83497	0.000135191	0.00176565	-3.83497
HS6ST1	HS6ST1	-3.83266	0.000135999	0.00177528	-3.83266
COL4A6	COL4A6	-3.83134	0.000136683	0.00178328	-3.83134
RPL7AP66	RPL7AP66	-3.83113	0.000136853	0.00178457	-3.83113
MRPS15	MRPS15	-3.83066	0.000137137	0.00178734	-3.83066
DNM3OS	DNM3OS	-3.82696	0.000139225	0.00181268	-3.82696
CIB1	CIB1	-3.82585	0.000140153	0.00182002	-3.82585
GPR35	GPR35	-3.82562	0.000139887	0.00181846	-3.82562
RGS3	RGS3	-3.82411	0.000140686	0.00182506	-3.82411
AL136131.3	AL136131.3	-3.82391	0.000140799	0.00182559	-3.82391
NPM1P27	NPM1P27	-3.82383	0.000140915	0.00182614	-3.82383
LIF	LIF	-3.82324	0.000141202	0.00182891	-3.82324
RBM3	RBM3	-3.8227	0.000141483	0.00182972	-3.8227
OBSCN-AS1	OBSCN-AS1	-3.81515	0.000145839	0.00187734	-3.81515
NGFR	NGFR	-3.81424	0.000146337	0.00188182	-3.81424
HNRNPA1L2	HNRNPA1L2	-3.81293	0.000147121	0.00188997	-3.81293
AC011472.3	AC011472.3	-3.80989	0.000148896	0.00190886	-3.80989
VEPH1	VEPH1	-3.80932	0.000149237	0.00191224	-3.80932
COX4I1	COX4I1	-3.8081	0.000149962	0.00191762	-3.8081
KRT34	KRT34	-3.80753	0.000151278	0.00192914	-3.80753
MRPL53	MRPL53	-3.80729	0.000150449	0.00192286	-3.80729
TRAPPC1	TRAPPC1	-3.8064	0.000150987	0.00192726	-3.8064
RPIA	RPIA	-3.80624	0.000151324	0.00192914	-3.80624
MYO1B	MYO1B	-3.80519	0.000151704	0.00193299	-3.80519
AL355032.1	AL355032.1	-3.80401	0.000152479	0.00194089	-3.80401
TMEM255B	TMEM255B	-3.80298	0.000153042	0.0019451	-3.80298
AL035425.3	AL035425.3	-3.80287	0.000153148	0.00194546	-3.80287
MET	MET	-3.8013	0.000154064	0.00195373	-3.8013
ACOT11	ACOT11	-3.80124	0.000154111	0.00195373	-3.80124
SSR4	SSR4	-3.8006	0.000154491	0.00195587	-3.8006
CNTROB	CNTROB	-3.80059	0.000154513	0.00195587	-3.80059
PRR5	PRR5	-3.79955	0.000155162	0.0019621	-3.79955
DTX3L	DTX3L	-3.79667	0.000157494	0.00198736	-3.79667
ECHDC3	ECHDC3	-3.79618	0.000157239	0.00198636	-3.79618
AP001324.1	AP001324.1	-3.796	0.000157433	0.00198736	-3.796
RCN1	RCN1	-3.7955	0.000157653	0.00198759	-3.7955
AC104563.1	AC104563.1	-3.79371	0.000158834	0.00199846	-3.79371
2023-09-10	2023-09-10	-3.79252	0.000159515	0.00200601	-3.79252
ERVMER34-1	ERVMER34-1	-3.79225	0.000159687	0.00200617	-3.79225
KRT36	KRT36	-3.78934	0.000162298	0.00202744	-3.78934
PFDN5	PFDN5	-3.7887	0.000161953	0.00202652	-3.7887
SELENOP	SELENOP	-3.78828	0.000162229	0.00202744	-3.78828
E2F7	E2F7	-3.78816	0.000162866	0.00203085	-3.78816
TRIR	TRIR	-3.78814	0.000162351	0.00202744	-3.78814
TRMT1	TRMT1	-3.78454	0.000164701	0.00205271	-3.78454
CSTB	CSTB	-3.78289	0.000166057	0.00206653	-3.78289
DNAAF5	DNAAF5	-3.78247	0.000166032	0.00206653	-3.78247
GALNT7	GALNT7	-3.78183	0.000166429	0.00207012	-3.78183
NME4	NME4	-3.78168	0.000166526	0.00207031	-3.78168
AARD	AARD	-3.78111	0.000166908	0.002073	-3.78111
PXDN	PXDN	-3.77569	0.000170497	0.00211026	-3.77569
HSF1	HSF1	-3.77128	0.000173491	0.00214098	-3.77128
LEF1-AS1	LEF1-AS1	-3.76673	0.000176669	0.00217603	-3.76673
ABCB9	ABCB9	-3.76611	0.000177112	0.00217923	-3.76611
AC004453.1	AC004453.1	-3.76524	0.000177916	0.00218578	-3.76524
KDELR1	KDELR1	-3.76484	0.000177993	0.00218578	-3.76484
MAN2A1	MAN2A1	-3.76403	0.000178564	0.00218919	-3.76403
ZFP36L1	ZFP36L1	-3.75909	0.000182935	0.00223334	-3.75909
PTGER3	PTGER3	-3.75901	0.000182069	0.00222602	-3.75901
NACA2	NACA2	-3.75817	0.000182672	0.0022323	-3.75817
AL049873.1	AL049873.1	-3.75681	0.000183713	0.00223756	-3.75681
E2F8	E2F8	-3.75622	0.000185387	0.0022489	-3.75622
RPS26	RPS26	-3.75507	0.000184925	0.00224669	-3.75507
EIF3H	EIF3H	-3.7546	0.000185269	0.0022489	-3.7546
FIBP	FIBP	-3.75443	0.000185383	0.0022489	-3.75443
CPT1C	CPT1C	-3.75423	0.000185644	0.0022489	-3.75423
FOXS1	FOXS1	-3.75352	0.000186119	0.00225356	-3.75352
RNASEK	RNASEK	-3.74765	0.000190401	0.00229985	-3.74765
SCARB1	SCARB1	-3.74669	0.000191289	0.00230865	-3.74669
VPS9D1	VPS9D1	-3.7464	0.000191314	0.00230865	-3.7464
IKBIP	IKBIP	-3.74601	0.000191726	0.00231184	-3.74601
STK3	STK3	-3.74573	0.000192362	0.00231661	-3.74573
RPS2P7	RPS2P7	-3.74569	0.000191864	0.00231196	-3.74569
AMPD2	AMPD2	-3.74465	0.000192654	0.00231661	-3.74465
EIF3L	EIF3L	-3.74265	0.000194336	0.00233055	-3.74265
SRSF6	SRSF6	-3.74249	0.000194303	0.00233055	-3.74249
ETFB	ETFB	-3.74087	0.000195567	0.00233972	-3.74087
NPM1P6	NPM1P6	-3.74084	0.000195561	0.00233972	-3.74084
TOM1L1	TOM1L1	-3.74026	0.000195974	0.00234235	-3.74026
SECTM1	SECTM1	-3.73991	0.000196347	0.00234457	-3.73991
ADGRL2	ADGRL2	-3.7388	0.00019711	0.00235144	-3.7388
EFNB2	EFNB2	-3.7379	0.000197805	0.00235861	-3.7379
THOC6	THOC6	-3.73666	0.000199007	0.00236957	-3.73666
PAICS	PAICS	-3.73478	0.000200227	0.00238183	-3.73478
SYDE1	SYDE1	-3.7346	0.000200883	0.00238511	-3.7346
IRS4	IRS4	-3.73113	0.000203134	0.00240841	-3.73113
APEX2	APEX2	-3.73018	0.00020385	0.00241347	-3.73018
AKT1S1	AKT1S1	-3.72665	0.000206683	0.0024401	-3.72665
ANKRD6	ANKRD6	-3.72629	0.000207009	0.0024428	-3.72629
ALG3	ALG3	-3.72508	0.000207946	0.00245155	-3.72508
CMTM3	CMTM3	-3.7236	0.000209637	0.00246338	-3.7236
AL445524.1	AL445524.1	-3.72359	0.00020916	0.00246088	-3.72359
VGLL4	VGLL4	-3.72186	0.000210584	0.00246988	-3.72186
KIAA0141	KIAA0141	-3.71965	0.000212394	0.00248646	-3.71965
GAL	GAL	-3.71947	0.000212546	0.00248708	-3.71947
RPL9	RPL9	-3.71758	0.000214309	0.0025007	-3.71758
ESRRA	ESRRA	-3.71546	0.000215891	0.00251505	-3.71546
SSR2	SSR2	-3.71282	0.00021826	0.00253229	-3.71282
MTNR1A	MTNR1A	-3.71127	0.000219502	0.00254153	-3.71127
AL163636.1	AL163636.1	-3.70993	0.000220638	0.00255081	-3.70993
TRIP13	TRIP13	-3.70818	0.000223903	0.0025755	-3.70818
GALNT14	GALNT14	-3.70796	0.000222282	0.00256509	-3.70796
RRM2P3	RRM2P3	-3.7055	0.000224692	0.00258221	-3.7055
TM9SF4	TM9SF4	-3.70069	0.000228647	0.00262166	-3.70069
ABRAXAS1	ABRAXAS1	-3.70047	0.000228859	0.00262288	-3.70047
CAPN8	CAPN8	-3.70036	0.000228989	0.00262318	-3.70036
AL138999.1	AL138999.1	-3.69972	0.000229552	0.00262722	-3.69972
RPL4P5	RPL4P5	-3.69587	0.000233019	0.00266326	-3.69587
PLBD1	PLBD1	-3.69222	0.000236739	0.002699	-3.69222
MRPL11	MRPL11	-3.69189	0.000236612	0.002699	-3.69189
MARVELD1	MARVELD1	-3.6918	0.000236857	0.002699	-3.6918
ZNF516	ZNF516	-3.69049	0.000238087	0.00271006	-3.69049
LINC00926	LINC00926	-3.69016	0.000238218	0.00271033	-3.69016
AC068491.2	AC068491.2	-3.68983	0.000238479	0.00271084	-3.68983
AC139100.1	AC139100.1	-3.68887	0.000239361	0.00271744	-3.68887
PRLR	PRLR	-3.68884	0.000239385	0.00271744	-3.68884
ORAI3	ORAI3	-3.68829	0.000242914	0.00274631	-3.68829
MPV17	MPV17	-3.68782	0.000240332	0.00272696	-3.68782
BAIAP2L2	BAIAP2L2	-3.68731	0.000240844	0.00273029	-3.68731
GDF15	GDF15	-3.68677	0.000241308	0.00273308	-3.68677
CTDSP1	CTDSP1	-3.68556	0.000242783	0.00274606	-3.68556
TGIF1	TGIF1	-3.68485	0.000243681	0.00275126	-3.68485
PUF60	PUF60	-3.68457	0.000243476	0.00275018	-3.68457
HSD17B14	HSD17B14	-3.68367	0.000244512	0.0027594	-3.68367
SLC39A13	SLC39A13	-3.68191	0.000245887	0.00277367	-3.68191
POU3F2	POU3F2	-3.68004	0.000247852	0.00279332	-3.68004
CU634019.7	CU634019.7	-3.67863	0.000249117	0.00280528	-3.67863
NBDY	NBDY	-3.67843	0.000249212	0.00280528	-3.67843
C1orf127	C1orf127	-3.6784	0.000249249	0.00280528	-3.6784
ATP2A3	ATP2A3	-3.67465	0.000252877	0.00284102	-3.67465
TST	TST	-3.67168	0.00025589	0.0028646	-3.67168
EXOC3L2	EXOC3L2	-3.67077	0.000256699	0.00286981	-3.67077
C8orf88	C8orf88	-3.67015	0.000257334	0.00287307	-3.67015
SLC12A4	SLC12A4	-3.6694	0.000259907	0.0028915	-3.6694
MYL7	MYL7	-3.66865	0.000258895	0.00288457	-3.66865
LRP5L	LRP5L	-3.66423	0.000263267	0.00292368	-3.66423
FCN3	FCN3	-3.66102	0.000266516	0.00295062	-3.66102
TRAF5	TRAF5	-3.65992	0.000267751	0.00296168	-3.65992
AC123768.4	AC123768.4	-3.65915	0.000268417	0.00296752	-3.65915
AC124798.1	AC124798.1	-3.65905	0.000268516	0.00296752	-3.65905
ZNF217	ZNF217	-3.65745	0.000271044	0.00298888	-3.65745
DIO2	DIO2	-3.65685	0.000270853	0.00298808	-3.65685
PTCH2	PTCH2	-3.65371	0.000274084	0.0030118	-3.65371
AC068473.3	AC068473.3	-3.65288	0.000274971	0.0030189	-3.65288
AC131235.1	AC131235.1	-3.65172	0.000276311	0.00302987	-3.65172
KCNN4	KCNN4	-3.65167	0.000276332	0.00302987	-3.65167
CAPN10	CAPN10	-3.64921	0.000278863	0.00305475	-3.64921
PMAIP1	PMAIP1	-3.64911	0.000278967	0.00305475	-3.64911
MAGED2	MAGED2	-3.64863	0.000279514	0.0030594	-3.64863
FAM57A	FAM57A	-3.64838	0.000279795	0.00305981	-3.64838
MANF	MANF	-3.6474	0.000280819	0.00306833	-3.6474
SMIM3	SMIM3	-3.64722	0.000281317	0.00307109	-3.64722
CTSD	CTSD	-3.64463	0.000283901	0.00309391	-3.64463
RCBTB2	RCBTB2	-3.64375	0.000284802	0.00310239	-3.64375
CLIC3	CLIC3	-3.64249	0.000286454	0.00311768	-3.64249
IGFBP5	IGFBP5	-3.64192	0.000286749	0.00311818	-3.64192
ZRSR2	ZRSR2	-3.64112	0.000287682	0.00312561	-3.64112
PABPC4L	PABPC4L	-3.64042	0.000288598	0.00313285	-3.64042
DES	DES	-3.6387	0.000290371	0.00314664	-3.6387
FGF5	FGF5	-3.63807	0.000291021	0.00315233	-3.63807
GNPDA1	GNPDA1	-3.63695	0.000292255	0.0031616	-3.63695
LINC01630	LINC01630	-3.6328	0.000296942	0.00320539	-3.6328
HELZ2	HELZ2	-3.63164	0.000298317	0.00321607	-3.63164
RPL22L1	RPL22L1	-3.63	0.000300131	0.00323147	-3.63
EIF2B5	EIF2B5	-3.62955	0.000300842	0.00323774	-3.62955
TXN2	TXN2	-3.62855	0.000301824	0.00324551	-3.62855
LGALS2	LGALS2	-3.62744	0.000303056	0.00325457	-3.62744
CDK4	CDK4	-3.62606	0.00030472	0.00326406	-3.62606
CRYGD	CRYGD	-3.62542	0.000305393	0.00326848	-3.62542
EXOSC4	EXOSC4	-3.62431	0.000306782	0.00327815	-3.62431
CALD1	CALD1	-3.62366	0.00030745	0.00328209	-3.62366
RCN1P2	RCN1P2	-3.6213	0.000310259	0.00330644	-3.6213
PLSCR3	PLSCR3	-3.62043	0.0003113	0.00331191	-3.62043
ANG	ANG	-3.61923	0.000312766	0.00332468	-3.61923
PDCL3P5	PDCL3P5	-3.61841	0.000313733	0.00333225	-3.61841
AC125494.1	AC125494.1	-3.6176	0.000314624	0.00333877	-3.6176
AL035425.1	AL035425.1	-3.61732	0.00031504	0.00334177	-3.61732
ITGA8	ITGA8	-3.61621	0.000316351	0.00335425	-3.61621
HRAT92	HRAT92	-3.61552	0.000317125	0.00335962	-3.61552
PSMB6	PSMB6	-3.61394	0.000319074	0.0033719	-3.61394
PDGFD	PDGFD	-3.61381	0.000319225	0.0033719	-3.61381
UFC1	UFC1	-3.61308	0.00032022	0.00337814	-3.61308
MRPS12	MRPS12	-3.6124	0.000320963	0.00338405	-3.6124
NENF	NENF	-3.61181	0.000322043	0.00339024	-3.61181
TNFAIP2	TNFAIP2	-3.61141	0.000322397	0.00339255	-3.61141
PMPCA	PMPCA	-3.61062	0.00032309	0.0033984	-3.61062
NBPF9	NBPF9	-3.61032	0.00032359	0.00339939	-3.61032
MUC6	MUC6	-3.60634	0.000328413	0.00344141	-3.60634
OSTC	OSTC	-3.6052	0.00033008	0.00345454	-3.6052
BTBD2	BTBD2	-3.6018	0.000334099	0.00349223	-3.6018
TARS	TARS	-3.60153	0.000334421	0.00349414	-3.60153
EIF4BP6	EIF4BP6	-3.59915	0.000337552	0.00351952	-3.59915
C2orf54	C2orf54	-3.59725	0.000340802	0.00354751	-3.59725
AC012313.3	AC012313.3	-3.59665	0.00034066	0.0035475	-3.59665
EDAR	EDAR	-3.59646	0.00034133	0.00355006	-3.59646
F2RL2	F2RL2	-3.59501	0.000342782	0.00356221	-3.59501
CKS2	CKS2	-3.59442	0.000346248	0.00358634	-3.59442
HSP90AB1	HSP90AB1	-3.59269	0.00034585	0.00358369	-3.59269
RPL7AP30	RPL7AP30	-3.59213	0.000346647	0.0035875	-3.59213
RUFY1	RUFY1	-3.59209	0.000346592	0.0035875	-3.59209
TMEM37	TMEM37	-3.59114	0.000347825	0.00359673	-3.59114
AC093726.1	AC093726.1	-3.58752	0.00035276	0.00364305	-3.58752
TRIB3	TRIB3	-3.58604	0.000354606	0.00365479	-3.58604
ZC3H12A	ZC3H12A	-3.58569	0.000355959	0.00366723	-3.58569
PRSS30P	PRSS30P	-3.58486	0.000356308	0.00366781	-3.58486
SLC2A12	SLC2A12	-3.5825	0.000359377	0.00369333	-3.5825
TCTN1	TCTN1	-3.58092	0.00036182	0.00371084	-3.58092
PRAF2	PRAF2	-3.57961	0.000363361	0.0037236	-3.57961
SLC3A2	SLC3A2	-3.57893	0.000364575	0.00373451	-3.57893
NALT1	NALT1	-3.57772	0.000366149	0.00374911	-3.57772
TNFRSF1A	TNFRSF1A	-3.57771	0.000367603	0.00375844	-3.57771
P3H1	P3H1	-3.57676	0.000367566	0.00375844	-3.57676
PRPH	PRPH	-3.57674	0.000367278	0.00375844	-3.57674
AL390719.2	AL390719.2	-3.57566	0.000371408	0.00379211	-3.57566
RASEF	RASEF	-3.57302	0.000372449	0.00379881	-3.57302
CD151	CD151	-3.57255	0.000373105	0.0038017	-3.57255
TRMT112P6	TRMT112P6	-3.57235	0.000373394	0.0038031	-3.57235
SMIM26	SMIM26	-3.57191	0.000373994	0.00380766	-3.57191
KRT75	KRT75	-3.57163	0.000377867	0.00383619	-3.57163
HSD17B10	HSD17B10	-3.57126	0.000375004	0.00381639	-3.57126
C11orf45	C11orf45	-3.57046	0.000376865	0.00383223	-3.57046
KIRREL1-IT1	KIRREL1-IT1	-3.567	0.000381022	0.00386041	-3.567
AL050331.1	AL050331.1	-3.56651	0.00038197	0.00386773	-3.56651
MRPS24	MRPS24	-3.56563	0.000382982	0.00387556	-3.56563
RRS1	RRS1	-3.56121	0.000389352	0.00392893	-3.56121
SF3B5	SF3B5	-3.55836	0.000393567	0.00396827	-3.55836
FGFRL1	FGFRL1	-3.55795	0.000394493	0.00397601	-3.55795
ALDH3B1	ALDH3B1	-3.55744	0.000395063	0.00397855	-3.55744
AL078621.3	AL078621.3	-3.5572	0.000395326	0.0039796	-3.5572
ZNF511	ZNF511	-3.55616	0.000397067	0.00399392	-3.55616
KCTD17	KCTD17	-3.55507	0.000398415	0.00400588	-3.55507
MYADM	MYADM	-3.55469	0.000399674	0.00401532	-3.55469
CDK2	CDK2	-3.55464	0.000400474	0.00402174	-3.55464
SRSF9	SRSF9	-3.55272	0.000402331	0.00403561	-3.55272
AC005062.1	AC005062.1	-3.55249	0.000402338	0.00403561	-3.55249
KIF18A	KIF18A	-3.5515	0.000406885	0.00407119	-3.5515
KRT16	KRT16	-3.55093	0.000407022	0.00407119	-3.55093
COL6A1	COL6A1	-3.54848	0.000408474	0.00408083	-3.54848
AL391069.3	AL391069.3	-3.54661	0.000411243	0.00410523	-3.54661
GPX8	GPX8	-3.54628	0.000411964	0.00411079	-3.54628
CDC34	CDC34	-3.5437	0.000415763	0.00414375	-3.5437
KIAA1217	KIAA1217	-3.54215	0.000419694	0.00417132	-3.54215
SMPD5	SMPD5	-3.54205	0.000418381	0.0041636	-3.54205
KCNK15	KCNK15	-3.54126	0.000419549	0.00417132	-3.54126
SZRD1	SZRD1	-3.54094	0.00042005	0.0041732	-3.54094
SMPD2	SMPD2	-3.5386	0.000424388	0.00420797	-3.5386
MEPCE	MEPCE	-3.53795	0.00042477	0.00421009	-3.53795
GNG10	GNG10	-3.5379	0.000425005	0.00421076	-3.5379
BANF1	BANF1	-3.53678	0.000426658	0.00422547	-3.53678
APOL4	APOL4	-3.53556	0.000428578	0.00424281	-3.53556
AP001267.1	AP001267.1	-3.5352	0.000429162	0.00424691	-3.5352
RBBP8	RBBP8	-3.53451	0.000430523	0.00425556	-3.53451
ATF4	ATF4	-3.53075	0.000436347	0.00430104	-3.53075
SMPD4	SMPD4	-3.52874	0.00043982	0.00433187	-3.52874
PPIF	PPIF	-3.52742	0.000441807	0.00434973	-3.52742
FNDC11	FNDC11	-3.52733	0.000442432	0.00435417	-3.52733
GOLGA8R	GOLGA8R	-3.52683	0.000442777	0.00435585	-3.52683
NFYC	NFYC	-3.52631	0.000443614	0.00435896	-3.52631
HSPD1P1	HSPD1P1	-3.52487	0.000446392	0.00437517	-3.52487
MBD3	MBD3	-3.52451	0.00044666	0.00437517	-3.52451
TRIM56	TRIM56	-3.52446	0.000449841	0.00440461	-3.52446
PMEL	PMEL	-3.52082	0.00045279	0.0044283	-3.52082
ADRA2A	ADRA2A	-3.52001	0.000454146	0.00443983	-3.52001
SLC2A4RG	SLC2A4RG	-3.51906	0.000455834	0.00444893	-3.51906
PBX4	PBX4	-3.51778	0.000458089	0.00446619	-3.51778
GALNT10	GALNT10	-3.51495	0.000463199	0.00450259	-3.51495
ESR2	ESR2	-3.51473	0.000463149	0.00450259	-3.51473
RRP12	RRP12	-3.51414	0.000464116	0.00450917	-3.51414
ART5	ART5	-3.51279	0.000466467	0.00452851	-3.51279
FAM53C	FAM53C	-3.51099	0.000469658	0.00455334	-3.51099
PDIA6	PDIA6	-3.51089	0.000469762	0.00455334	-3.51089
LINC00473	LINC00473	-3.51022	0.000471004	0.00455334	-3.51022
SGCG	SGCG	-3.5098	0.000472431	0.0045613	-3.5098
AC097359.2	AC097359.2	-3.50936	0.000472472	0.0045613	-3.50936
RAB36	RAB36	-3.50874	0.000473893	0.00457073	-3.50874
SNRPA	SNRPA	-3.50869	0.000474183	0.00457089	-3.50869
DYRK1B	DYRK1B	-3.50852	0.000473915	0.00457073	-3.50852
CERS5	CERS5	-3.50792	0.000475006	0.00457246	-3.50792
RAP2B	RAP2B	-3.50722	0.000476186	0.0045803	-3.50722
RGR	RGR	-3.50573	0.000478819	0.00460209	-3.50573
EPOR	EPOR	-3.50562	0.000479089	0.00460293	-3.50562
ELP5	ELP5	-3.50489	0.00048031	0.00461289	-3.50489
SMCO4	SMCO4	-3.5046	0.000480902	0.00461681	-3.5046
ELOF1	ELOF1	-3.5035	0.000482856	0.00463202	-3.5035
ABCB4	ABCB4	-3.50303	0.000483642	0.00463601	-3.50303
COLGALT1	COLGALT1	-3.50286	0.000484072	0.00463836	-3.50286
COX7C	COX7C	-3.5019	0.000485814	0.00465149	-3.5019
AC008708.1	AC008708.1	-3.50185	0.000485806	0.00465149	-3.50185
TPO	TPO	-3.50065	0.000488054	0.00466332	-3.50065
EFEMP2	EFEMP2	-3.50007	0.000488969	0.00466745	-3.50007
GFOD2	GFOD2	-3.49986	0.00048938	0.00466752	-3.49986
ALKBH7	ALKBH7	-3.49818	0.000492478	0.0046938	-3.49818
PARVB	PARVB	-3.4972	0.000494183	0.00470647	-3.4972
BORCS8-MEF2B	BORCS8-MEF2B	-3.49633	0.000495842	0.00471689	-3.49633
EPHA4	EPHA4	-3.49495	0.000498303	0.00473492	-3.49495
AL591846.1	AL591846.1	-3.49349	0.000501049	0.00475451	-3.49349
APOL2	APOL2	-3.49153	0.000507103	0.00480466	-3.49153
PLD2	PLD2	-3.49051	0.000507325	0.00480466	-3.49051
OST4	OST4	-3.48899	0.000509391	0.00481655	-3.48899
AC023300.2	AC023300.2	-3.48755	0.000512227	0.0048391	-3.48755
PLXND1	PLXND1	-3.48679	0.000513528	0.00484836	-3.48679
PCBD1	PCBD1	-3.48639	0.000514303	0.00485384	-3.48639
PGM1	PGM1	-3.48551	0.000516017	0.00486636	-3.48551
MRPL4	MRPL4	-3.48528	0.000516527	0.00486933	-3.48528
AC044787.1	AC044787.1	-3.4838	0.000519346	0.00488687	-3.4838
EPO	EPO	-3.48374	0.000519362	0.00488687	-3.48374
B3GAT3	B3GAT3	-3.4831	0.000520582	0.00489652	-3.4831
PRDM16	PRDM16	-3.48222	0.000522765	0.00491152	-3.48222
EP400	EP400	-3.47809	0.000530262	0.00497823	-3.47809
CCNJL	CCNJL	-3.47771	0.000531053	0.00498192	-3.47771
BNC1	BNC1	-3.47667	0.000533089	0.00499728	-3.47667
AC011369.2	AC011369.2	-3.47639	0.000533611	0.00499998	-3.47639
EI24	EI24	-3.47572	0.000534888	0.00500853	-3.47572
NYNRIN	NYNRIN	-3.47519	0.000535996	0.00501516	-3.47519
AF111169.1	AF111169.1	-3.47494	0.000536566	0.00501675	-3.47494
CCDC102A	CCDC102A	-3.47424	0.000541242	0.00504967	-3.47424
FUT7	FUT7	-3.4732	0.000539942	0.00504268	-3.4732
AAAS	AAAS	-3.47289	0.000541295	0.00504967	-3.47289
FAT1	FAT1	-3.47214	0.000542018	0.00505454	-3.47214
PRDX4	PRDX4	-3.47155	0.000543204	0.00506371	-3.47155
TRAF7	TRAF7	-3.47069	0.000544899	0.00507385	-3.47069
LGALS1	LGALS1	-3.47025	0.000546076	0.00508104	-3.47025
AC023154.1	AC023154.1	-3.46978	0.000546735	0.0050834	-3.46978
FUOM	FUOM	-3.46893	0.000548926	0.0050981	-3.46893
PIP5K1B	PIP5K1B	-3.46839	0.000549494	0.00510086	-3.46839
COL6A5	COL6A5	-3.46578	0.0005548	0.00514123	-3.46578
CCT4	CCT4	-3.46356	0.000559515	0.00517155	-3.46356
PCBP2	PCBP2	-3.46295	0.000560625	0.00517239	-3.46295
RBMS1	RBMS1	-3.46291	0.000560849	0.00517239	-3.46291
PLCB4	PLCB4	-3.46284	0.000560817	0.00517239	-3.46284
VWA1	VWA1	-3.46197	0.000562695	0.00517803	-3.46197
NRM	NRM	-3.46132	0.000563989	0.00518803	-3.46132
SLCO1C1	SLCO1C1	-3.45904	0.000568814	0.00522284	-3.45904
AL117332.1	AL117332.1	-3.45872	0.000569319	0.00522557	-3.45872
AC079250.1	AC079250.1	-3.45532	0.000576513	0.00528178	-3.45532
PHF23	PHF23	-3.45521	0.000576707	0.00528178	-3.45521
SLC19A2	SLC19A2	-3.45405	0.000579167	0.00530044	-3.45405
MRPL23	MRPL23	-3.45265	0.00058219	0.00531839	-3.45265
MYO7A	MYO7A	-3.45216	0.00058321	0.00532577	-3.45216
ECSIT	ECSIT	-3.45152	0.000584511	0.00533571	-3.45152
DCPS	DCPS	-3.45133	0.000584917	0.00533748	-3.45133
C1QTNF6	C1QTNF6	-3.44982	0.000588156	0.00536312	-3.44982
PIEZO2	PIEZO2	-3.44855	0.000590905	0.00538424	-3.44855
SBNO2	SBNO2	-3.44666	0.000594987	0.0054136	-3.44666
EIF1AX	EIF1AX	-3.44528	0.000598049	0.00543555	-3.44528
NTAN1	NTAN1	-3.44501	0.000598581	0.00543644	-3.44501
COX8A	COX8A	-3.44374	0.000601466	0.0054508	-3.44374
AC112497.1	AC112497.1	-3.4401	0.00060944	0.00550925	-3.4401
AC104184.1	AC104184.1	-3.43971	0.00061027	0.00551067	-3.43971
IRF3	IRF3	-3.43676	0.000616886	0.0055664	-3.43676
KDM5C-IT1	KDM5C-IT1	-3.43671	0.000617119	0.0055665	-3.43671
STEAP1	STEAP1	-3.43646	0.000617557	0.00556845	-3.43646
SMAD6	SMAD6	-3.43447	0.000622868	0.00560125	-3.43447
SPG21	SPG21	-3.43215	0.000627403	0.00563091	-3.43215
FGF19	FGF19	-3.43212	0.000627978	0.00563405	-3.43212
SCX	SCX	-3.43156	0.000628673	0.00563659	-3.43156
GOLGA8IP	GOLGA8IP	-3.42991	0.000632463	0.00566618	-3.42991
FAM207A	FAM207A	-3.42904	0.000634611	0.00568136	-3.42904
TMEM88	TMEM88	-3.42767	0.000637661	0.00570257	-3.42767
RPL34P18	RPL34P18	-3.427	0.000639271	0.00571085	-3.427
MRPL51	MRPL51	-3.42574	0.00064209	0.00573195	-3.42574
BCAR1	BCAR1	-3.4255	0.000642817	0.00573523	-3.4255
RGL1	RGL1	-3.42361	0.000647301	0.00576615	-3.42361
IER5L	IER5L	-3.4231	0.000648261	0.00577265	-3.4231
AL391845.2	AL391845.2	-3.42259	0.000649531	0.00578191	-3.42259
DDX39A	DDX39A	-3.41888	0.000659032	0.00584987	-3.41888
OXA1L	OXA1L	-3.41631	0.000664436	0.00588327	-3.41631
ATRAID	ATRAID	-3.41562	0.000666118	0.00589607	-3.41562
EIF4A1P2	EIF4A1P2	-3.41526	0.000667111	0.00590278	-3.41526
IGBP1	IGBP1	-3.41502	0.000667543	0.00590452	-3.41502
LZTS2	LZTS2	-3.41484	0.000668157	0.00590786	-3.41484
FAM189B	FAM189B	-3.41422	0.000669664	0.0059191	-3.41422
NEU1	NEU1	-3.41247	0.000673763	0.00594571	-3.41247
SLC19A3	SLC19A3	-3.41242	0.000673865	0.00594571	-3.41242
RCN3	RCN3	-3.41232	0.000674096	0.00594571	-3.41232
SYPL1	SYPL1	-3.41199	0.000675852	0.00595909	-3.41199
VKORC1	VKORC1	-3.41141	0.000676321	0.00596113	-3.41141
BPIFB4	BPIFB4	-3.4106	0.000678332	0.00597465	-3.4106
ADARB2-AS1	ADARB2-AS1	-3.41049	0.000678674	0.00597558	-3.41049
AC133550.1	AC133550.1	-3.41029	0.00067914	0.00597758	-3.41029
RPS29	RPS29	-3.40892	0.000682607	0.00600388	-3.40892
DHX33	DHX33	-3.40711	0.000686928	0.0060313	-3.40711
NR2F2	NR2F2	-3.40572	0.000690381	0.00605738	-3.40572
TIMM44	TIMM44	-3.40547	0.000691031	0.00605884	-3.40547
OBSL1	OBSL1	-3.4053	0.000691407	0.00606002	-3.4053
MFNG	MFNG	-3.40497	0.0006924	0.00606661	-3.40497
MPG	MPG	-3.40402	0.000694629	0.00607976	-3.40402
RPS7P11	RPS7P11	-3.40393	0.000695212	0.00608062	-3.40393
LOXL1	LOXL1	-3.40381	0.000695147	0.00608062	-3.40381
BLK	BLK	-3.40285	0.000697577	0.0060928	-3.40285
HOMER3	HOMER3	-3.39999	0.000704802	0.00613667	-3.39999
FOXI1	FOXI1	-3.39979	0.000705429	0.00614	-3.39979
TGFB2	TGFB2	-3.39961	0.000706742	0.0061429	-3.39961
PRR7-AS1	PRR7-AS1	-3.39934	0.000706535	0.0061429	-3.39934
ZCCHC3	ZCCHC3	-3.39722	0.000711873	0.00618321	-3.39722
AVIL	AVIL	-3.39707	0.000712362	0.00618532	-3.39707
TICAM1	TICAM1	-3.3965	0.000713956	0.00619272	-3.3965
P3H4	P3H4	-3.39548	0.000716379	0.00620534	-3.39548
PLEKHA4	PLEKHA4	-3.39345	0.000722419	0.00624238	-3.39345
NAV2-AS1	NAV2-AS1	-3.39295	0.000722908	0.00624445	-3.39295
PDCD4	PDCD4	-3.39279	0.00072335	0.00624611	-3.39279
TXLNG	TXLNG	-3.39263	0.000723759	0.0062475	-3.39263
DNPH1	DNPH1	-3.39203	0.000725477	0.00625858	-3.39203
AC005523.2	AC005523.2	-3.38931	0.000732485	0.0063033	-3.38931
GYS1	GYS1	-3.38796	0.00073607	0.00633197	-3.38796
C3orf36	C3orf36	-3.38747	0.000737314	0.00634049	-3.38747
EIF4A1P10	EIF4A1P10	-3.38722	0.000738165	0.00634346	-3.38722
AC087633.2	AC087633.2	-3.38721	0.000738062	0.00634346	-3.38721
SLC35F5	SLC35F5	-3.38657	0.000739717	0.00635462	-3.38657
INAFM1	INAFM1	-3.38637	0.000740361	0.00635798	-3.38637
ADAMTS1	ADAMTS1	-3.38602	0.000741204	0.00636086	-3.38602
AL132709.1	AL132709.1	-3.38233	0.0007511	0.00642714	-3.38233
LINC01465	LINC01465	-3.3823	0.000751234	0.00642714	-3.3823
XPNPEP1	XPNPEP1	-3.3806	0.000755778	0.0064594	-3.3806
ACP5	ACP5	-3.37787	0.000763589	0.00651468	-3.37787
RANGRF	RANGRF	-3.37438	0.000773015	0.00658876	-3.37438
EIF3FP3	EIF3FP3	-3.37414	0.000773509	0.00659073	-3.37414
C12orf10	C12orf10	-3.37377	0.000774674	0.00659842	-3.37377
ARMCX6	ARMCX6	-3.37271	0.000777504	0.00661577	-3.37271
ITGA2	ITGA2	-3.37189	0.000782876	0.00665246	-3.37189
EBF2	EBF2	-3.37148	0.000780928	0.00663816	-3.37148
AC024896.1	AC024896.1	-3.37064	0.000783345	0.00665419	-3.37064
AC148477.2	AC148477.2	-3.37051	0.00078381	0.00665588	-3.37051
AL354836.1	AL354836.1	-3.36957	0.000786235	0.00666744	-3.36957
PRDM5	PRDM5	-3.36592	0.000796646	0.00673296	-3.36592
CYC1	CYC1	-3.36569	0.000797417	0.00673721	-3.36569
ANKRD65	ANKRD65	-3.36441	0.000801007	0.0067607	-3.36441
CXCR5	CXCR5	-3.36302	0.00080498	0.00678738	-3.36302
FAM46A	FAM46A	-3.36074	0.000811552	0.0068382	-3.36074
DNAJC4	DNAJC4	-3.36029	0.000812776	0.00684391	-3.36029
PVR	PVR	-3.35949	0.000815108	0.00685788	-3.35949
MAIP1	MAIP1	-3.35944	0.000815256	0.00685788	-3.35944
HAPLN3	HAPLN3	-3.35882	0.00081705	0.00686837	-3.35882
FAM87B	FAM87B	-3.35759	0.000820692	0.00689667	-3.35759
TCEAL9	TCEAL9	-3.35385	0.000831694	0.00697044	-3.35385
THAP4	THAP4	-3.35276	0.00083502	0.00699364	-3.35276
B3GALT6	B3GALT6	-3.3512	0.000839806	0.00702903	-3.3512
GTF2F1	GTF2F1	-3.34994	0.000843629	0.00705353	-3.34994
GOLGA2P7	GOLGA2P7	-3.34978	0.000843858	0.00705353	-3.34978
RGS16	RGS16	-3.34933	0.0008452	0.00706239	-3.34933
GLRX3	GLRX3	-3.34561	0.000856537	0.00714047	-3.34561
OSR1	OSR1	-3.34545	0.00085697	0.0071417	-3.34545
DPCD	DPCD	-3.34457	0.00086066	0.00717007	-3.34457
CALCB	CALCB	-3.3441	0.000861234	0.00717247	-3.3441
EIF4EBP3	EIF4EBP3	-3.3427	0.000865392	0.00720231	-3.3427
TMEM132A	TMEM132A	-3.34119	0.000870041	0.0072362	-3.34119
STEAP3	STEAP3	-3.34098	0.000870704	0.00723931	-3.34098
AC008780.2	AC008780.2	-3.34008	0.000873505	0.00725539	-3.34008
CS	CS	-3.33948	0.000875374	0.0072685	-3.33948
CYSTM1	CYSTM1	-3.33934	0.000877354	0.00728117	-3.33934
AC148477.4	AC148477.4	-3.33886	0.000877523	0.00728117	-3.33886
TTLL10	TTLL10	-3.33877	0.000878061	0.00728117	-3.33877
JSRP1	JSRP1	-3.33815	0.000879542	0.00729036	-3.33815
TMUB1	TMUB1	-3.33739	0.000881876	0.00729832	-3.33739
RBMS2	RBMS2	-3.33422	0.000892801	0.00737656	-3.33422
COL25A1	COL25A1	-3.33335	0.000894661	0.0073895	-3.33335
TPD52L2	TPD52L2	-3.33315	0.00089523	0.00739176	-3.33315
LOXL3	LOXL3	-3.33161	0.000900589	0.00742555	-3.33161
CDC42BPG	CDC42BPG	-3.33129	0.000901432	0.00742792	-3.33129
ANKRD18EP	ANKRD18EP	-3.32797	0.000911891	0.00750508	-3.32797
SEPT10P1	SEPT10P1	-3.32794	0.000911946	0.00750508	-3.32794
AC135983.2	AC135983.2	-3.32613	0.000917801	0.00754336	-3.32613
RGS10	RGS10	-3.32582	0.000919686	0.00755142	-3.32582
SARS2	SARS2	-3.32563	0.00091942	0.00755142	-3.32563
COX7A2L	COX7A2L	-3.32474	0.00092231	0.00756553	-3.32474
PLAGL2	PLAGL2	-3.32462	0.000922864	0.00756761	-3.32462
ADAMTS12	ADAMTS12	-3.32332	0.000927006	0.00759164	-3.32332
GAS1RR	GAS1RR	-3.32277	0.000929041	0.00760006	-3.32277
SLC25A43	SLC25A43	-3.32171	0.000932519	0.00761441	-3.32171
SHKBP1	SHKBP1	-3.32118	0.000934037	0.00762432	-3.32118
PTK7	PTK7	-3.32068	0.000935898	0.00763606	-3.32068
VCL	VCL	-3.31949	0.00094211	0.00768022	-3.31949
LRP5	LRP5	-3.31863	0.000942519	0.00768106	-3.31863
SELENON	SELENON	-3.317	0.000947952	0.0077178	-3.317
MZT2A	MZT2A	-3.31661	0.000949257	0.00772388	-3.31661
AP2S1	AP2S1	-3.31623	0.000950677	0.00772995	-3.31623
ACAA2	ACAA2	-3.31591	0.000951792	0.007734	-3.31591
SUGCT	SUGCT	-3.31323	0.000960682	0.00778317	-3.31323
WDR18	WDR18	-3.31212	0.000964418	0.00780121	-3.31212
KARS	KARS	-3.30636	0.000984723	0.00793219	-3.30636
AC104472.1	AC104472.1	-3.30187	0.00100004	0.00804262	-3.30187
KMT5C	KMT5C	-3.30183	0.00100067	0.00804514	-3.30183
CARS	CARS	-3.30012	0.00100608	0.00807566	-3.30012
WBP1LP2	WBP1LP2	-3.29754	0.00101524	0.0081284	-3.29754
AVEN	AVEN	-3.29505	0.00102423	0.00818988	-3.29505
BTC	BTC	-3.29488	0.00102483	0.00819214	-3.29488
INO80B	INO80B	-3.29394	0.00102846	0.0082133	-3.29394
AC009955.3	AC009955.3	-3.29337	0.00103024	0.00822219	-3.29337
CD276	CD276	-3.2933	0.00103056	0.00822219	-3.2933
WNT9A	WNT9A	-3.29162	0.0010367	0.00826068	-3.29162
EPHA2	EPHA2	-3.29085	0.00103941	0.00827702	-3.29085
PPP1CA	PPP1CA	-3.29012	0.0010421	0.00829313	-3.29012
LSM7	LSM7	-3.2897	0.00104356	0.00830216	-3.2897
C10orf91	C10orf91	-3.28921	0.00104555	0.00831531	-3.28921
DXO	DXO	-3.28742	0.00105203	0.00835093	-3.28742
AL139385.1	AL139385.1	-3.28583	0.00105789	0.0083922	-3.28583
MYO1E	MYO1E	-3.2853	0.00105988	0.00840262	-3.2853
NUCB1	NUCB1	-3.28519	0.00106064	0.00840333	-3.28519
STC1	STC1	-3.28512	0.00106048	0.00840333	-3.28512
ATP1B3	ATP1B3	-3.28501	0.00106111	0.00840425	-3.28501
ACTR3	ACTR3	-3.28334	0.00106714	0.00844148	-3.28334
CLN3	CLN3	-3.28287	0.00106892	0.00845028	-3.28287
CPLX1	CPLX1	-3.2824	0.00107071	0.00845373	-3.2824
FLCN	FLCN	-3.28198	0.00107223	0.00846121	-3.28198
IDH3B	IDH3B	-3.28158	0.00107378	0.0084673	-3.28158
HGD	HGD	-3.28144	0.00107456	0.00847082	-3.28144
PWWP2B	PWWP2B	-3.27876	0.00108438	0.00853552	-3.27876
EREG	EREG	-3.27874	0.00108447	0.00853552	-3.27874
AC025259.1	AC025259.1	-3.27839	0.00108584	0.00854159	-3.27839
LONP1	LONP1	-3.27305	0.0011063	0.00866654	-3.27305
GLMP	GLMP	-3.27163	0.00111199	0.00870226	-3.27163
PECR	PECR	-3.26966	0.00111945	0.00874498	-3.26966
ATF7	ATF7	-3.26794	0.00112631	0.00878832	-3.26794
SCARF1	SCARF1	-3.26779	0.00112675	0.00878834	-3.26779
ZNF395	ZNF395	-3.26692	0.00113017	0.0088122	-3.26692
IL10RB-AS1	IL10RB-AS1	-3.26679	0.00113074	0.00881395	-3.26679
NFKB1	NFKB1	-3.26631	0.00113268	0.00881813	-3.26631
CIDEB	CIDEB	-3.26596	0.00113415	0.00882684	-3.26596
ZNF837	ZNF837	-3.26524	0.00113695	0.00884582	-3.26524
CLDN3	CLDN3	-3.2634	0.0011442	0.00888848	-3.2634
POLR2E	POLR2E	-3.26292	0.00114628	0.00889639	-3.26292
CRTAP	CRTAP	-3.2622	0.00114973	0.00892038	-3.2622
NOTCH1	NOTCH1	-3.26121	0.00115815	0.00896907	-3.26121
ZNF521	ZNF521	-3.26077	0.00115488	0.00895262	-3.26077
C6orf223	C6orf223	-3.2607	0.00115496	0.00895262	-3.2607
SCG5	SCG5	-3.26025	0.00115698	0.00896552	-3.26025
PDGFC	PDGFC	-3.25953	0.00115978	0.00897609	-3.25953
NPC2	NPC2	-3.25953	0.00116306	0.00899595	-3.25953
EIF3B	EIF3B	-3.2593	0.00116057	0.0089795	-3.2593
SCNN1G	SCNN1G	-3.25751	0.00116782	0.00902718	-3.25751
HS3ST3B1	HS3ST3B1	-3.25567	0.00117533	0.00907406	-3.25567
IL17RD	IL17RD	-3.25553	0.00117601	0.0090765	-3.25553
H2AFZ	H2AFZ	-3.25336	0.00118865	0.00914312	-3.25336
EFHC2	EFHC2	-3.25078	0.00119712	0.00920266	-3.25078
SNRPE	SNRPE	-3.24978	0.00120139	0.00922698	-3.24978
ATIC	ATIC	-3.24903	0.00120279	0.00923204	-3.24903
UTS2R	UTS2R	-3.24851	0.00120503	0.00924076	-3.24851
P2RY11	P2RY11	-3.24746	0.00120961	0.00927019	-3.24746
STBD1	STBD1	-3.2471	0.00121093	0.00927747	-3.2471
CDKN3	CDKN3	-3.24576	0.00121809	0.00932094	-3.24576
PHGDH	PHGDH	-3.24372	0.00122538	0.00936536	-3.24372
AC010735.1	AC010735.1	-3.24299	0.00122831	0.0093813	-3.24299
BET1L	BET1L	-3.24167	0.00123397	0.00941375	-3.24167
TNIP2	TNIP2	-3.24114	0.00123636	0.00942901	-3.24114
DLEU1	DLEU1	-3.24066	0.00123823	0.00942901	-3.24066
MXD3	MXD3	-3.24008	0.00124376	0.00945683	-3.24008
AC135178.5	AC135178.5	-3.23645	0.00125646	0.0095216	-3.23645
C15orf62	C15orf62	-3.23612	0.00125789	0.00952899	-3.23612
MORF4L2	MORF4L2	-3.23577	0.00125937	0.00953505	-3.23577
KIAA1456	KIAA1456	-3.23559	0.00126012	0.00953782	-3.23559
ATG4D	ATG4D	-3.23549	0.00126057	0.00953837	-3.23549
CTSC	CTSC	-3.23541	0.00126113	0.00953971	-3.23541
LTB4R	LTB4R	-3.23469	0.00126477	0.00956143	-3.23469
GOLGA6L9	GOLGA6L9	-3.23441	0.00126558	0.00956323	-3.23441
MAFF	MAFF	-3.23422	0.00126615	0.00956323	-3.23422
HNRNPA1P10	HNRNPA1P10	-3.23419	0.00126722	0.00956633	-3.23419
EEF1A1P1	EEF1A1P1	-3.23232	0.00127464	0.00961871	-3.23232
CCT3	CCT3	-3.23121	0.00128019	0.00965769	-3.23121
RFX2	RFX2	-3.23032	0.00128922	0.00972285	-3.23032
PCSK9	PCSK9	-3.22878	0.00129019	0.00972727	-3.22878
PPP1R14B	PPP1R14B	-3.22855	0.00129127	0.00972952	-3.22855
HS1BP3	HS1BP3	-3.22823	0.00129316	0.00973789	-3.22823
MTX1	MTX1	-3.22739	0.00129668	0.0097615	-3.22739
EMD	EMD	-3.22722	0.00129713	0.00976195	-3.22722
CCDC188	CCDC188	-3.22672	0.00129954	0.00977132	-3.22672
LCN2	LCN2	-3.22666	0.00130105	0.00977973	-3.22666
POLR2L	POLR2L	-3.2258	0.00130353	0.0097954	-3.2258
HDAC3	HDAC3	-3.22573	0.001304	0.009796	-3.22573
NMI	NMI	-3.22497	0.0013099	0.0098321	-3.22497
PSMA7	PSMA7	-3.22436	0.00130998	0.0098321	-3.22436
KRT42P	KRT42P	-3.2209	0.00132604	0.00993774	-3.2209
RPS13P2	RPS13P2	-3.22078	0.00132687	0.00994105	-3.22078
AC132812.1	AC132812.1	-3.22042	0.00132794	0.00994608	-3.22042
CLDN7	CLDN7	-3.21964	0.00133724	0.00999782	-3.21964
AP000356.2	AP000356.2	-3.21896	0.00133501	0.00998712	-3.21896
SYNGAP1	SYNGAP1	-3.21867	0.00133598	0.00999133	-3.21867
CENPM	CENPM	-3.21795	0.00134317	0.0100331	-3.21795
GJC1	GJC1	-3.21693	0.00134631	0.0100439	-3.21693
TIMP1	TIMP1	-3.21684	0.00134447	0.0100369	-3.21684
PLEKHG4B	PLEKHG4B	-3.21682	0.00134634	0.0100439	-3.21682
S100A2	S100A2	-3.21654	0.00135254	0.0100641	-3.21654
AC024337.2	AC024337.2	-3.21584	0.00134905	0.0100561	-3.21584
SLC39A1	SLC39A1	-3.21515	0.00135294	0.0100641	-3.21515
FAM84A	FAM84A	-3.21452	0.00135522	0.0100751	-3.21452
MICAL1	MICAL1	-3.21442	0.00135577	0.0100763	-3.21442
MSX1	MSX1	-3.21374	0.0013619	0.0101068	-3.21374
PARP4	PARP4	-3.21366	0.00135942	0.0100953	-3.21366
COX6B1	COX6B1	-3.21168	0.00136885	0.0101434	-3.21168
NOX4	NOX4	-3.21166	0.00136862	0.0101434	-3.21166
GMEB2	GMEB2	-3.21113	0.00137109	0.010151	-3.21113
SLC27A2	SLC27A2	-3.211	0.00137173	0.0101527	-3.211
C9orf152	C9orf152	-3.20998	0.00137778	0.0101878	-3.20998
SH3GL1	SH3GL1	-3.20816	0.00138525	0.0102347	-3.20816
LMNB2	LMNB2	-3.20809	0.00138709	0.0102423	-3.20809
EEF1A1P11	EEF1A1P11	-3.20786	0.00138662	0.0102418	-3.20786
AC011447.1	AC011447.1	-3.20576	0.0013967	0.010292	-3.20576
ERP29	ERP29	-3.20356	0.00140718	0.0103469	-3.20356
TMEM120A	TMEM120A	-3.20334	0.00140837	0.0103506	-3.20334
PES1	PES1	-3.20281	0.00141098	0.0103668	-3.20281
AC096636.1	AC096636.1	-3.20236	0.00141317	0.0103749	-3.20236
EML1	EML1	-3.20212	0.00141415	0.0103749	-3.20212
LINC00954	LINC00954	-3.20211	0.00141423	0.0103749	-3.20211
BID	BID	-3.20206	0.00141453	0.0103749	-3.20206
NFATC4	NFATC4	-3.20174	0.00141645	0.0103826	-3.20174
SLC46A2	SLC46A2	-3.20025	0.00142337	0.0104242	-3.20025
C6orf141	C6orf141	-3.19921	0.00142842	0.0104581	-3.19921
DDX54	DDX54	-3.1991	0.00142915	0.0104604	-3.1991
LMAN2	LMAN2	-3.19865	0.00143108	0.0104715	-3.19865
TAF6L	TAF6L	-3.19728	0.00143802	0.010507	-3.19728
DGUOK	DGUOK	-3.19683	0.00144057	0.0105195	-3.19683
AL031714.1	AL031714.1	-3.19645	0.00144197	0.0105266	-3.19645
TMEM256	TMEM256	-3.19485	0.00144987	0.0105689	-3.19485
ERCC1	ERCC1	-3.194	0.00145431	0.0105951	-3.194
AC008522.1	AC008522.1	-3.194	0.00145414	0.0105951	-3.194
FAM71E1	FAM71E1	-3.19348	0.00145682	0.0106103	-3.19348
AC026150.1	AC026150.1	-3.19312	0.00145853	0.0106196	-3.19312
GPI	GPI	-3.19277	0.00146045	0.0106274	-3.19277
PLEKHN1	PLEKHN1	-3.19261	0.00146404	0.0106353	-3.19261
PIP5KL1	PIP5KL1	-3.19242	0.00146196	0.0106352	-3.19242
WBP1	WBP1	-3.19237	0.00146237	0.0106352	-3.19237
ATAD3C	ATAD3C	-3.19212	0.00146348	0.0106353	-3.19212
CLEC18A	CLEC18A	-3.19188	0.00146491	0.0106353	-3.19188
TCTN3	TCTN3	-3.19157	0.00146631	0.0106362	-3.19157
CYP27B1	CYP27B1	-3.19098	0.00146955	0.0106566	-3.19098
GAPDHP1	GAPDHP1	-3.19049	0.00147163	0.0106685	-3.19049
PDLIM1	PDLIM1	-3.1895	0.00147745	0.0107015	-3.1895
SH3BP1	SH3BP1	-3.18938	0.00148056	0.0107085	-3.18938
KRTAP17-1	KRTAP17-1	-3.189	0.0014804	0.0107085	-3.189
ADAMTS5	ADAMTS5	-3.1885	0.00148174	0.010712	-3.1885
ALPK1	ALPK1	-3.18798	0.00148453	0.0107252	-3.18798
NPRL3	NPRL3	-3.18796	0.00148458	0.0107252	-3.18796
NDUFS2	NDUFS2	-3.18731	0.00148769	0.0107415	-3.18731
AC092614.1	AC092614.1	-3.18641	0.00149231	0.0107686	-3.18641
BOD1	BOD1	-3.18534	0.00149947	0.0108141	-3.18534
NFKBIL1	NFKBIL1	-3.18048	0.00152298	0.0109459	-3.18048
CNN2	CNN2	-3.1792	0.00153182	0.0109965	-3.1792
PIMREG	PIMREG	-3.17872	0.00153549	0.0110137	-3.17872
RPL23AP7	RPL23AP7	-3.17794	0.00153626	0.0110161	-3.17794
ULBP3	ULBP3	-3.17754	0.00153818	0.0110267	-3.17754
MASP2	MASP2	-3.1759	0.00154725	0.0110854	-3.1759
ARTN	ARTN	-3.17556	0.0015486	0.0110919	-3.17556
EDN2	EDN2	-3.17509	0.0015517	0.0111109	-3.17509
EPHB3	EPHB3	-3.17358	0.00155906	0.0111573	-3.17358
PPP1R3B	PPP1R3B	-3.17187	0.00156904	0.011225	-3.17187
CERS6-AS1	CERS6-AS1	-3.17168	0.00156943	0.011225	-3.17168
AC068580.3	AC068580.3	-3.17042	0.00157592	0.0112657	-3.17042
RPP40	RPP40	-3.17007	0.0015778	0.011272	-3.17007
RPL3P7	RPL3P7	-3.16935	0.00158168	0.0112896	-3.16935
VEGFA	VEGFA	-3.16931	0.00158206	0.0112896	-3.16931
TMEM70	TMEM70	-3.16826	0.00158766	0.0113167	-3.16826
PEMT	PEMT	-3.16798	0.00158923	0.0113215	-3.16798
CD93	CD93	-3.16671	0.00159596	0.0113629	-3.16671
NUDT13	NUDT13	-3.16561	0.00160188	0.0113857	-3.16561
SIAH2	SIAH2	-3.16425	0.00160935	0.0114355	-3.16425
PLAC9	PLAC9	-3.16396	0.00161089	0.0114432	-3.16396
NUDT19P5	NUDT19P5	-3.16109	0.00162682	0.011527	-3.16109
POFUT1	POFUT1	-3.16064	0.00162914	0.0115356	-3.16064
SIGMAR1	SIGMAR1	-3.16062	0.00162941	0.0115356	-3.16062
APEX1	APEX1	-3.15994	0.00163326	0.0115577	-3.15994
MFSD7	MFSD7	-3.15886	0.00163937	0.0115865	-3.15886
AC099518.5	AC099518.5	-3.15871	0.00163987	0.0115867	-3.15871
CXCR4	CXCR4	-3.15653	0.00165202	0.0116562	-3.15653
PDRG1	PDRG1	-3.15628	0.00165346	0.0116598	-3.15628
SSNA1	SSNA1	-3.15369	0.00166833	0.011735	-3.15369
LDLRAD1	LDLRAD1	-3.15295	0.00167234	0.0117599	-3.15295
THBD	THBD	-3.15234	0.00167577	0.0117805	-3.15234
RHOJ	RHOJ	-3.15223	0.00167622	0.0117805	-3.15223
DHRS4L1	DHRS4L1	-3.15206	0.00167742	0.0117845	-3.15206
MXD4	MXD4	-3.15137	0.00168121	0.0118056	-3.15137
AC025164.2	AC025164.2	-3.15131	0.00168168	0.0118056	-3.15131
WDR45	WDR45	-3.15081	0.00168463	0.0118197	-3.15081
XRCC1	XRCC1	-3.15066	0.00168522	0.0118206	-3.15066
AL590438.1	AL590438.1	-3.15023	0.00168791	0.0118361	-3.15023
PI4K2B	PI4K2B	-3.15019	0.00168892	0.0118366	-3.15019
RAB3D	RAB3D	-3.15004	0.00168873	0.0118366	-3.15004
CAPN15	CAPN15	-3.14878	0.00169608	0.0118768	-3.14878
GINS4	GINS4	-3.14826	0.00170143	0.0119077	-3.14826
GAR1	GAR1	-3.14789	0.00170122	0.0119077	-3.14789
BRMS1	BRMS1	-3.14594	0.0017123	0.011967	-3.14594
NHEJ1	NHEJ1	-3.14591	0.00171291	0.011968	-3.14591
BSG	BSG	-3.14551	0.00171508	0.0119798	-3.14551
GYPA	GYPA	-3.14403	0.0017236	0.0120292	-3.14403
FBXL7	FBXL7	-3.14361	0.00172582	0.012038	-3.14361
TBXA2R	TBXA2R	-3.14329	0.00172771	0.0120479	-3.14329
DIMT1	DIMT1	-3.14226	0.00173376	0.0120826	-3.14226
IGHG4	IGHG4	-3.14191	0.00173575	0.0120871	-3.14191
AL365203.3	AL365203.3	-3.14171	0.00173694	0.012092	-3.14171
LINC01973	LINC01973	-3.14136	0.00173918	0.0121032	-3.14136
LINC01503	LINC01503	-3.14098	0.00174136	0.012106	-3.14098
STK24	STK24	-3.13866	0.00175503	0.0121943	-3.13866
SLC20A1	SLC20A1	-3.13849	0.00175599	0.0121976	-3.13849
FOXP4	FOXP4	-3.13745	0.00176215	0.0122302	-3.13745
METAP1D	METAP1D	-3.13674	0.00176641	0.0122502	-3.13674
RNASE4	RNASE4	-3.13668	0.00176698	0.0122502	-3.13668
CUTA	CUTA	-3.13668	0.00176684	0.0122502	-3.13668
AC060834.1	AC060834.1	-3.13508	0.00177636	0.0123049	-3.13508
MLLT1	MLLT1	-3.13475	0.00177822	0.0123144	-3.13475
AC080038.1	AC080038.1	-3.13425	0.00178172	0.0123353	-3.13425
DOCK1	DOCK1	-3.13357	0.00178866	0.0123731	-3.13357
SEC11A	SEC11A	-3.13078	0.00180212	0.0124422	-3.13078
FAM162A	FAM162A	-3.12993	0.00180729	0.0124676	-3.12993
GNA15	GNA15	-3.12947	0.00181213	0.0124975	-3.12947
LINC02256	LINC02256	-3.12797	0.00182008	0.0125262	-3.12797
PDLIM5	PDLIM5	-3.12682	0.00182765	0.01257	-3.12682
NABP1	NABP1	-3.12593	0.00183181	0.0125917	-3.12593
TBCA	TBCA	-3.12551	0.00183439	0.012606	-3.12551
RPL37P23	RPL37P23	-3.12538	0.00183534	0.012608	-3.12538
IBA57	IBA57	-3.12463	0.00183982	0.0126294	-3.12463
CKS1BP3	CKS1BP3	-3.12283	0.00185167	0.0126994	-3.12283
PRSS33	PRSS33	-3.12269	0.00185203	0.0126994	-3.12269
TUBA1C	TUBA1C	-3.12101	0.00186464	0.0127684	-3.12101
ADGRG1	ADGRG1	-3.12094	0.0018638	0.0127661	-3.12094
RPS27AP16	RPS27AP16	-3.12021	0.00186748	0.0127808	-3.12021
MPIG6B	MPIG6B	-3.12	0.001869	0.0127877	-3.12
AC015656.1	AC015656.1	-3.11841	0.00187864	0.0128327	-3.11841
LRRC10B	LRRC10B	-3.11682	0.00188876	0.0128935	-3.11682
DECR1	DECR1	-3.11667	0.00188959	0.0128935	-3.11667
FAM3D	FAM3D	-3.11528	0.00189872	0.0129451	-3.11528
METTL7B	METTL7B	-3.11458	0.00190325	0.0129619	-3.11458
AC006027.1	AC006027.1	-3.11343	0.00191049	0.0130007	-3.11343
PLP2	PLP2	-3.11288	0.00191639	0.0130267	-3.11288
AL049555.1	AL049555.1	-3.11232	0.00192677	0.0130795	-3.11232
RARG	RARG	-3.11232	0.00192092	0.0130539	-3.11232
MROH7	MROH7	-3.11134	0.0019238	0.0130648	-3.11134
GLA	GLA	-3.1113	0.00192408	0.0130648	-3.1113
RPL35P2	RPL35P2	-3.10986	0.00193346	0.0131143	-3.10986
FAM198B	FAM198B	-3.10813	0.00194448	0.0131748	-3.10813
LDB2	LDB2	-3.10714	0.0019509	0.0132111	-3.10714
FUT8-AS1	FUT8-AS1	-3.1063	0.00195669	0.0132432	-3.1063
AC100803.2	AC100803.2	-3.10603	0.00195839	0.0132511	-3.10603
MAP2K5	MAP2K5	-3.10269	0.0019802	0.0133698	-3.10269
ASB9	ASB9	-3.10254	0.00198137	0.0133729	-3.10254
SATB2	SATB2	-3.10178	0.00198621	0.0133959	-3.10178
LRP10	LRP10	-3.10124	0.00199593	0.0134434	-3.10124
VDR	VDR	-3.09947	0.0020032	0.0134812	-3.09947
AURKB	AURKB	-3.09938	0.00200738	0.0134967	-3.09938
TTC23	TTC23	-3.09929	0.00200369	0.0134812	-3.09929
FAM96B	FAM96B	-3.0976	0.00201438	0.0135387	-3.0976
ANKLE2	ANKLE2	-3.09661	0.00202153	0.0135831	-3.09661
VPS28	VPS28	-3.09611	0.00202453	0.0135995	-3.09611
AP001922.6	AP001922.6	-3.09559	0.00202766	0.0136083	-3.09559
ADPRHL1	ADPRHL1	-3.09557	0.00202801	0.0136083	-3.09557
MAST4	MAST4	-3.09547	0.00203051	0.0136215	-3.09547
SCO1	SCO1	-3.0941	0.00203779	0.0136666	-3.0941
RAN	RAN	-3.09333	0.00204311	0.013695	-3.09333
HMCN1	HMCN1	-3.09249	0.00204877	0.0137293	-3.09249
PUS1	PUS1	-3.09073	0.00206078	0.0137877	-3.09073
LINC00982	LINC00982	-3.09039	0.0020644	0.0137996	-3.09039
AP001099.1	AP001099.1	-3.09015	0.00206477	0.0137996	-3.09015
PSMC3	PSMC3	-3.08849	0.0020764	0.0138552	-3.08849
FAM83G	FAM83G	-3.08819	0.00208187	0.0138806	-3.08819
MDFI	MDFI	-3.08699	0.00208655	0.0139044	-3.08699
GPR143	GPR143	-3.08619	0.00209211	0.0139304	-3.08619
PLIN2	PLIN2	-3.08547	0.00209714	0.0139601	-3.08547
BPIFB3	BPIFB3	-3.08188	0.00212246	0.0140801	-3.08188
JOSD2	JOSD2	-3.08118	0.0021276	0.014103	-3.08118
P2RX5-TAX1BP3	P2RX5-TAX1BP3	-3.08071	0.00213059	0.0141191	-3.08071
PPP1R17	PPP1R17	-3.08056	0.00213179	0.0141233	-3.08056
RORB-AS1	RORB-AS1	-3.07939	0.00214001	0.014174	-3.07939
AC026401.3	AC026401.3	-3.07922	0.0021424	0.0141823	-3.07922
FAM96A	FAM96A	-3.07907	0.00214223	0.0141823	-3.07907
RNASE1	RNASE1	-3.07847	0.00214647	0.0142018	-3.07847
ATP6V1F	ATP6V1F	-3.07832	0.002148	0.0142082	-3.07832
CDK16	CDK16	-3.07746	0.00215372	0.0142348	-3.07746
TMEM147	TMEM147	-3.07666	0.00215942	0.0142634	-3.07666
AIP	AIP	-3.07665	0.00215976	0.0142634	-3.07665
AL359643.3	AL359643.3	-3.07596	0.00216475	0.0142885	-3.07596
B4GALT5	B4GALT5	-3.07529	0.00216927	0.0142975	-3.07529
MAGT1	MAGT1	-3.07387	0.00218562	0.0143774	-3.07387
AL512383.1	AL512383.1	-3.07242	0.00219018	0.0143999	-3.07242
SLC16A10	SLC16A10	-3.07225	0.00219139	0.014404	-3.07225
GJB3	GJB3	-3.07221	0.00219233	0.0144064	-3.07221
SLC50A1	SLC50A1	-3.0718	0.00219671	0.0144314	-3.0718
INPP4B	INPP4B	-3.07072	0.00220387	0.0144638	-3.07072
BNIP1	BNIP1	-3.0705	0.00220395	0.0144638	-3.0705
AL020996.3	AL020996.3	-3.06836	0.00221971	0.0145596	-3.06836
AC120057.4	AC120057.4	-3.06776	0.00222419	0.0145738	-3.06776
CD28	CD28	-3.0659	0.00223773	0.0146587	-3.0659
DDOST	DDOST	-3.06513	0.00224355	0.0146853	-3.06513
SCPEP1	SCPEP1	-3.06471	0.00224862	0.0147133	-3.06471
PGA4	PGA4	-3.06441	0.002249	0.0147133	-3.06441
STARD7-AS1	STARD7-AS1	-3.06403	0.00225189	0.0147245	-3.06403
PRMT6	PRMT6	-3.06368	0.00225435	0.014729	-3.06368
RPL27	RPL27	-3.06323	0.00225826	0.0147393	-3.06323
FAM111A	FAM111A	-3.06304	0.00225918	0.0147414	-3.06304
RPS27L	RPS27L	-3.06093	0.00227487	0.0148206	-3.06093
DLX1	DLX1	-3.05879	0.00229143	0.014913	-3.05879
HS6ST1P1	HS6ST1P1	-3.05829	0.00229518	0.0149336	-3.05829
SSBP4	SSBP4	-3.05422	0.00232591	0.0151013	-3.05422
RHOD	RHOD	-3.05413	0.00232698	0.0151013	-3.05413
HDGFL2	HDGFL2	-3.05409	0.00232698	0.0151013	-3.05409
SLC15A1	SLC15A1	-3.05395	0.00232993	0.0151165	-3.05395
CLDN2	CLDN2	-3.05353	0.00233135	0.0151218	-3.05353
AC005822.1	AC005822.1	-3.05248	0.00233917	0.0151647	-3.05248
MMP11	MMP11	-3.05171	0.00234521	0.0151921	-3.05171
TTC7A	TTC7A	-3.05114	0.00235117	0.0152267	-3.05114
TEAD1	TEAD1	-3.05081	0.00235208	0.0152287	-3.05081
SLC39A14	SLC39A14	-3.04994	0.00236825	0.0152881	-3.04994
APOL1	APOL1	-3.04976	0.00236042	0.015263	-3.04976
AC091053.1	AC091053.1	-3.04975	0.0023603	0.015263	-3.04975
LINC00311	LINC00311	-3.049	0.00236612	0.0152841	-3.049
NHLH1	NHLH1	-3.04729	0.00238247	0.0153659	-3.04729
UNC5B	UNC5B	-3.04636	0.00238677	0.0153818	-3.04636
KCNQ1	KCNQ1	-3.04628	0.00238809	0.0153863	-3.04628
CDR2	CDR2	-3.04554	0.00239324	0.0154156	-3.04554
ALKBH2	ALKBH2	-3.0445	0.00240156	0.0154589	-3.0445
MCCC1	MCCC1	-3.04438	0.00240243	0.0154589	-3.04438
BIN3	BIN3	-3.04424	0.00240349	0.0154618	-3.04424
TPST2	TPST2	-3.04388	0.002407	0.0154762	-3.04388
FAM186B	FAM186B	-3.04244	0.00241778	0.0155258	-3.04244
REEP4	REEP4	-3.04226	0.00241974	0.0155304	-3.04226
MYL6	MYL6	-3.04224	0.0024193	0.0155304	-3.04224
PLTP	PLTP	-3.04119	0.0024301	0.0155889	-3.04119
IKBKE	IKBKE	-3.04065	0.00243453	0.0156094	-3.04065
TMEM208	TMEM208	-3.04021	0.00243569	0.0156128	-3.04021
HMBS	HMBS	-3.03986	0.00243845	0.0156226	-3.03986
CYP4F22	CYP4F22	-3.03915	0.00244404	0.0156464	-3.03915
MINPP1	MINPP1	-3.03907	0.0024449	0.0156478	-3.03907
COX10-AS1	COX10-AS1	-3.03846	0.0024498	0.0156672	-3.03846
EIF4BP3	EIF4BP3	-3.03482	0.00247903	0.0158058	-3.03482
RPSAP15	RPSAP15	-3.03469	0.00248045	0.0158108	-3.03469
ADAMTS9-AS1	ADAMTS9-AS1	-3.03448	0.00248186	0.0158158	-3.03448
CEBPB	CEBPB	-3.03319	0.0024994	0.0158832	-3.03319
CAMKMT	CAMKMT	-3.03253	0.00249774	0.0158799	-3.03253
ARHGEF17	ARHGEF17	-3.03232	0.0025005	0.0158861	-3.03232
AC091980.2	AC091980.2	-3.03177	0.00250414	0.0159012	-3.03177
PTGS1	PTGS1	-3.03099	0.00251088	0.0159292	-3.03099
SH3BP4	SH3BP4	-3.03092	0.00251109	0.0159292	-3.03092
OTUB1	OTUB1	-3.02987	0.00251971	0.0159617	-3.02987
VSTM4	VSTM4	-3.02851	0.00253095	0.0160187	-3.02851
CETP	CETP	-3.02792	0.00253599	0.0160466	-3.02792
MED11	MED11	-3.02773	0.00253789	0.0160505	-3.02773
CCDC34	CCDC34	-3.02744	0.00254023	0.0160612	-3.02744
WDR72	WDR72	-3.02722	0.00254193	0.0160649	-3.02722
GOLGA8Q	GOLGA8Q	-3.02522	0.00255823	0.0161547	-3.02522
SDC2	SDC2	-3.02371	0.00257088	0.0162101	-3.02371
SH3RF3	SH3RF3	-3.02339	0.00257366	0.0162175	-3.02339
NBEAP3	NBEAP3	-3.02328	0.00257482	0.0162186	-3.02328
FXYD2	FXYD2	-3.02242	0.00258213	0.0162524	-3.02242
TRAP1	TRAP1	-3.02112	0.00259269	0.0163025	-3.02112
PTPA	PTPA	-3.01721	0.00262615	0.016488	-3.01721
TGM3	TGM3	-3.01702	0.00262768	0.0164936	-3.01702
CD72	CD72	-3.01506	0.00264517	0.0165743	-3.01506
SNHG26	SNHG26	-3.01463	0.00264824	0.0165811	-3.01463
RP9P	RP9P	-3.01421	0.00265196	0.0165977	-3.01421
PPP1R3G	PPP1R3G	-3.01421	0.00265221	0.0165977	-3.01421
NDUFB4	NDUFB4	-3.01346	0.00265885	0.0166213	-3.01346
METTL27	METTL27	-3.01264	0.00266559	0.0166552	-3.01264
PSME1	PSME1	-3.01261	0.00266606	0.0166552	-3.01261
EIF3K	EIF3K	-3.01198	0.00267149	0.0166767	-3.01198
NUS1P2	NUS1P2	-3.01165	0.00267415	0.0166861	-3.01165
AC009955.4	AC009955.4	-3.00877	0.00269937	0.0168256	-3.00877
GSDMD	GSDMD	-3.00846	0.00270361	0.0168344	-3.00846
MIR4435-2HG	MIR4435-2HG	-3.00645	0.00271977	0.0169135	-3.00645
AC098679.1	AC098679.1	-3.00587	0.00272488	0.0169341	-3.00587
LINC02361	LINC02361	-3.00254	0.00275464	0.0170894	-3.00254
AC010973.2	AC010973.2	-3.00223	0.00275754	0.0171015	-3.00223
ADRA2B	ADRA2B	-3.0017	0.00276209	0.0171187	-3.0017
UBE2C	UBE2C	-3.00096	0.00277776	0.0171946	-3.00096
SBSN	SBSN	-3.0002	0.00277614	0.017193	-3.0002
GLIS3	GLIS3	-2.99916	0.00279648	0.0172891	-2.99916
SSBP2	SSBP2	-2.99768	0.00279867	0.0172984	-2.99768
TOX3	TOX3	-2.99622	0.00281183	0.0173626	-2.99622
TSTA3	TSTA3	-2.99609	0.00281296	0.0173653	-2.99609
ANXA6	ANXA6	-2.99469	0.00282636	0.0174394	-2.99469
ACTN4	ACTN4	-2.99374	0.00283566	0.0174882	-2.99374
PINK1-AS	PINK1-AS	-2.99328	0.00283866	0.0174975	-2.99328
AC067931.2	AC067931.2	-2.99286	0.00284297	0.0175075	-2.99286
EFHD2	EFHD2	-2.99211	0.00285061	0.0175459	-2.99211
NDUFA7	NDUFA7	-2.98856	0.00288312	0.0177329	-2.98856
LINC01828	LINC01828	-2.98814	0.00288666	0.0177417	-2.98814
STAB1	STAB1	-2.98781	0.0028895	0.0177536	-2.98781
RUNX1	RUNX1	-2.98667	0.00290564	0.017832	-2.98667
ZNRD1	ZNRD1	-2.98625	0.00290634	0.017832	-2.98625
L3MBTL3	L3MBTL3	-2.98482	0.00291815	0.017887	-2.98482
VASN	VASN	-2.98302	0.00293676	0.0179834	-2.98302
AC106788.1	AC106788.1	-2.98169	0.00294732	0.0180349	-2.98169
SSSCA1	SSSCA1	-2.98109	0.00295327	0.0180669	-2.98109
HSPA9	HSPA9	-2.98051	0.00295862	0.0180908	-2.98051
SPSB4	SPSB4	-2.97997	0.00296367	0.018104	-2.97997
AP002807.1	AP002807.1	-2.97885	0.00297434	0.0181648	-2.97885
NR2F2-AS1	NR2F2-AS1	-2.97836	0.00297904	0.0181846	-2.97836
PCED1A	PCED1A	-2.97812	0.00298157	0.0181956	-2.97812
SF3A2	SF3A2	-2.97785	0.0029844	0.0182084	-2.97785
B3GNTL1	B3GNTL1	-2.97757	0.00298718	0.018221	-2.97757
GSTK1	GSTK1	-2.97743	0.00298916	0.0182242	-2.97743
LINC00689	LINC00689	-2.97692	0.00299306	0.0182354	-2.97692
ABHD15	ABHD15	-2.9762	0.003	0.0182725	-2.9762
KCNK6	KCNK6	-2.97496	0.00301326	0.0183266	-2.97496
ARHGEF39	ARHGEF39	-2.97392	0.00303155	0.0183951	-2.97392
P4HB	P4HB	-2.97382	0.00302315	0.018381	-2.97382
TMED9	TMED9	-2.97342	0.00302706	0.0183837	-2.97342
AP000894.2	AP000894.2	-2.973	0.00303121	0.0183951	-2.973
BMS1P12	BMS1P12	-2.97297	0.00303185	0.0183951	-2.97297
TBRG4	TBRG4	-2.97187	0.00304215	0.0184397	-2.97187
MCEMP1	MCEMP1	-2.97166	0.00304416	0.0184474	-2.97166
COPZ1	COPZ1	-2.9703	0.0030576	0.0185154	-2.9703
BOLA2	BOLA2	-2.96935	0.00306696	0.0185542	-2.96935
GUSB	GUSB	-2.96851	0.00307529	0.0185822	-2.96851
SNHG3	SNHG3	-2.9684	0.00307715	0.0185889	-2.9684
PRDX3	PRDX3	-2.968	0.00308038	0.0185995	-2.968
TCEAL8	TCEAL8	-2.96751	0.00308564	0.0186178	-2.96751
NANS	NANS	-2.96655	0.0030947	0.0186635	-2.96655
CCDC167	CCDC167	-2.96645	0.00309585	0.0186659	-2.96645
PTTG1	PTTG1	-2.96621	0.00310045	0.0186847	-2.96621
AC097658.1	AC097658.1	-2.96603	0.00309984	0.0186847	-2.96603
MMP2	MMP2	-2.96532	0.00310703	0.0187109	-2.96532
KRTCAP2	KRTCAP2	-2.96378	0.00312245	0.0187856	-2.96378
LRRC41	LRRC41	-2.96357	0.00312449	0.0187934	-2.96357
DOK1	DOK1	-2.96311	0.00313157	0.0188269	-2.96311
ADPRHL2	ADPRHL2	-2.9622	0.00313826	0.0188581	-2.9622
CA3-AS1	CA3-AS1	-2.96205	0.00313987	0.0188633	-2.96205
HSD17B1	HSD17B1	-2.9613	0.00314859	0.0189111	-2.9613
AC000089.1	AC000089.1	-2.96049	0.00315601	0.0189421	-2.96049
TMEM109	TMEM109	-2.96023	0.00316152	0.0189706	-2.96023
FAM13A	FAM13A	-2.95869	0.00317404	0.0190321	-2.95869
A4GALT	A4GALT	-2.95816	0.0031794	0.0190597	-2.95816
RTL8A	RTL8A	-2.9579	0.00318232	0.0190726	-2.9579
RORC	RORC	-2.95696	0.00319233	0.0191153	-2.95696
NOTCH4	NOTCH4	-2.9568	0.00319328	0.0191154	-2.9568
METTL26	METTL26	-2.95655	0.00319625	0.0191203	-2.95655
PA2G4	PA2G4	-2.95651	0.00319618	0.0191203	-2.95651
C1QTNF12	C1QTNF12	-2.9565	0.00319638	0.0191203	-2.9565
NAP1L1	NAP1L1	-2.95481	0.00321378	0.0191969	-2.95481
TMPRSS3	TMPRSS3	-2.95406	0.00322149	0.0192247	-2.95406
AC012321.1	AC012321.1	-2.9536	0.00322618	0.0192389	-2.9536
COL6A2	COL6A2	-2.95348	0.0032281	0.0192458	-2.95348
AL136526.1	AL136526.1	-2.95326	0.00322984	0.0192516	-2.95326
FAM32A	FAM32A	-2.95305	0.00323186	0.0192546	-2.95305
ATP5G3	ATP5G3	-2.95285	0.00323451	0.0192657	-2.95285
IRAK3	IRAK3	-2.952	0.00324278	0.0193058	-2.952
NECTIN2	NECTIN2	-2.95195	0.00325349	0.019365	-2.95195
PSMB4	PSMB4	-2.95016	0.00326203	0.0194019	-2.95016
PADI3	PADI3	-2.94991	0.00327444	0.0194619	-2.94991
AC008894.2	AC008894.2	-2.94886	0.00327572	0.0194649	-2.94886
ZNF524	ZNF524	-2.94804	0.00328414	0.0195103	-2.94804
SYT1	SYT1	-2.94784	0.00328623	0.0195181	-2.94784
AGPAT2	AGPAT2	-2.94756	0.00329064	0.0195287	-2.94756
NSMCE1	NSMCE1	-2.94738	0.00329124	0.0195287	-2.94738
RABEP2	RABEP2	-2.94619	0.00330405	0.0195883	-2.94619
AL050343.1	AL050343.1	-2.94615	0.0033043	0.0195883	-2.94615
WDR83OS	WDR83OS	-2.94579	0.00330796	0.0196054	-2.94579
FST	FST	-2.94569	0.00330899	0.0196069	-2.94569
SH3RF3-AS1	SH3RF3-AS1	-2.94524	0.00331401	0.019632	-2.94524
UBE2V1P2	UBE2V1P2	-2.94484	0.003318	0.019651	-2.94484
AL662797.3	AL662797.3	-2.94468	0.00331971	0.0196565	-2.94468
EMC6	EMC6	-2.94329	0.00333463	0.0197308	-2.94329
FLRT2	FLRT2	-2.94225	0.00334568	0.0197775	-2.94225
MMP10	MMP10	-2.94157	0.00335847	0.0198408	-2.94157
TM4SF18	TM4SF18	-2.94016	0.00336869	0.0198854	-2.94016
AC015912.3	AC015912.3	-2.93974	0.00337257	0.0199002	-2.93974
CHRNB1	CHRNB1	-2.93952	0.00337497	0.0199085	-2.93952
MAGOH	MAGOH	-2.93927	0.00337968	0.0199269	-2.93927
AC099805.1	AC099805.1	-2.93926	0.00337772	0.01992	-2.93926
MRPL17	MRPL17	-2.93896	0.0033809	0.0199294	-2.93896
CASP4	CASP4	-2.93825	0.0033905	0.0199641	-2.93825
CD320	CD320	-2.93803	0.00339104	0.0199641	-2.93803
BEX3	BEX3	-2.9356	0.00341752	0.0200868	-2.9356
EWSAT1	EWSAT1	-2.93488	0.0034255	0.0201213	-2.93488
AL157394.1	AL157394.1	-2.93487	0.00342694	0.020125	-2.93487
FKBP2	FKBP2	-2.93419	0.003433	0.0201559	-2.93419
IFI30	IFI30	-2.93279	0.00344866	0.0202266	-2.93279
SARNP	SARNP	-2.93278	0.00344907	0.0202266	-2.93278
MRAP2	MRAP2	-2.93041	0.0034746	0.0203525	-2.93041
RCC1	RCC1	-2.92997	0.00348684	0.0204034	-2.92997
LAMC2	LAMC2	-2.9293	0.00349471	0.0204417	-2.9293
KIF7	KIF7	-2.92821	0.00349907	0.0204624	-2.92821
SPINK6	SPINK6	-2.92713	0.00351736	0.0205358	-2.92713
BTG1	BTG1	-2.92637	0.00351947	0.0205386	-2.92637
NDUFS6	NDUFS6	-2.92518	0.00353339	0.0206054	-2.92518
ZNF750	ZNF750	-2.92516	0.00354905	0.0206823	-2.92516
ZSCAN5A	ZSCAN5A	-2.92469	0.00353908	0.020629	-2.92469
IMPDH2	IMPDH2	-2.92351	0.00355187	0.0206891	-2.92351
FOLH1	FOLH1	-2.92328	0.00355422	0.020698	-2.92328
ARHGAP8	ARHGAP8	-2.92272	0.00356106	0.0207331	-2.92272
SLC13A4	SLC13A4	-2.92046	0.0035865	0.0208472	-2.92046
ANXA5	ANXA5	-2.92025	0.00358947	0.0208597	-2.92025
SMC1A	SMC1A	-2.91986	0.0035931	0.0208705	-2.91986
KCTD18	KCTD18	-2.91944	0.00359812	0.0208857	-2.91944
AL136531.2	AL136531.2	-2.91828	0.0036112	0.0209472	-2.91828
TMEM262	TMEM262	-2.9171	0.00362496	0.0210026	-2.9171
AC084757.3	AC084757.3	-2.91683	0.00362917	0.0210198	-2.91683
FOXI3	FOXI3	-2.91652	0.0036369	0.0210524	-2.91652
CLEC11A	CLEC11A	-2.91636	0.00363334	0.0210366	-2.91636
SLC7A6	SLC7A6	-2.91593	0.00363825	0.0210553	-2.91593
AL450306.1	AL450306.1	-2.91475	0.0036519	0.0211295	-2.91475
HSP90B1	HSP90B1	-2.91442	0.00365561	0.0211412	-2.91442
AL844908.1	AL844908.1	-2.91416	0.0036588	0.0211547	-2.91416
MYMX	MYMX	-2.91224	0.00368133	0.0212605	-2.91224
KIF21A	KIF21A	-2.91182	0.00368595	0.0212773	-2.91182
KCNG1	KCNG1	-2.911	0.00369568	0.0213237	-2.911
AC025271.4	AC025271.4	-2.91035	0.00370326	0.0213576	-2.91035
LAMB2	LAMB2	-2.91034	0.00370561	0.0213663	-2.91034
KIAA0753	KIAA0753	-2.90987	0.00371027	0.0213833	-2.90987
RTL1	RTL1	-2.90981	0.00370952	0.0213833	-2.90981
TRPM8	TRPM8	-2.90855	0.00372585	0.0214521	-2.90855
PPIA	PPIA	-2.90841	0.00372617	0.0214521	-2.90841
NDUFA13	NDUFA13	-2.90833	0.00372735	0.0214521	-2.90833
ADAMTS4	ADAMTS4	-2.90791	0.00373207	0.0214596	-2.90791
NFAM1	NFAM1	-2.90741	0.00373809	0.0214893	-2.90741
CLMP	CLMP	-2.90725	0.00373961	0.0214919	-2.90725
SLC1A5	SLC1A5	-2.90691	0.00374366	0.0215065	-2.90691
GOLGA8S	GOLGA8S	-2.90623	0.00375249	0.0215375	-2.90623
SPRR2A	SPRR2A	-2.90563	0.00376764	0.0215998	-2.90563
GOLGA8H	GOLGA8H	-2.90548	0.00376106	0.0215719	-2.90548
LINC01239	LINC01239	-2.90493	0.00376734	0.0215998	-2.90493
ZNF444	ZNF444	-2.90372	0.00378192	0.0216618	-2.90372
AC069234.3	AC069234.3	-2.9031	0.00378927	0.0216891	-2.9031
AC011495.1	AC011495.1	-2.90188	0.00380371	0.0217618	-2.90188
WWC3	WWC3	-2.90166	0.00380662	0.0217685	-2.90166
NONO	NONO	-2.90155	0.00381371	0.021804	-2.90155
AL357033.4	AL357033.4	-2.89882	0.00384159	0.0219284	-2.89882
TNFRSF12A	TNFRSF12A	-2.89862	0.00384552	0.0219459	-2.89862
SEL1L3	SEL1L3	-2.89793	0.00385146	0.0219748	-2.89793
MRC2	MRC2	-2.89667	0.00386781	0.022048	-2.89667
PIGT	PIGT	-2.89575	0.00387822	0.0220823	-2.89575
TPI1P1	TPI1P1	-2.89556	0.00388033	0.0220893	-2.89556
MOV10	MOV10	-2.89501	0.00388876	0.0221272	-2.89501
PCBP1	PCBP1	-2.89371	0.00390312	0.0221971	-2.89371
PHPT1	PHPT1	-2.89366	0.00390369	0.0221971	-2.89366
NPM1P39	NPM1P39	-2.89338	0.00390732	0.0222127	-2.89338
FDFT1	FDFT1	-2.89321	0.00390968	0.0222181	-2.89321
FAM189A1	FAM189A1	-2.89314	0.00391005	0.0222181	-2.89314
SLC25A11	SLC25A11	-2.89268	0.00391595	0.0222466	-2.89268
TRIM25	TRIM25	-2.89236	0.00392227	0.0222724	-2.89236
TLCD2	TLCD2	-2.89131	0.00394447	0.0223579	-2.89131
NAALADL1	NAALADL1	-2.89117	0.00393448	0.0223165	-2.89117
DHX32	DHX32	-2.88905	0.00396089	0.0224155	-2.88905
C11orf80	C11orf80	-2.88768	0.00397793	0.0225018	-2.88768
PRDX6	PRDX6	-2.88647	0.00399364	0.022555	-2.88647
TMEM238	TMEM238	-2.88624	0.00399815	0.0225653	-2.88624
EIF2A	EIF2A	-2.88611	0.00399761	0.0225653	-2.88611
FAHD1	FAHD1	-2.88588	0.00400118	0.0225773	-2.88588
GTF3A	GTF3A	-2.88571	0.00400274	0.022581	-2.88571
SLC26A7	SLC26A7	-2.88548	0.00400581	0.0225933	-2.88548
CDT1	CDT1	-2.88545	0.00401269	0.0226219	-2.88545
FGF10	FGF10	-2.88292	0.00403794	0.0227438	-2.88292
EDEM2	EDEM2	-2.8824	0.00404541	0.0227756	-2.8824
AGA	AGA	-2.8824	0.00404858	0.0227833	-2.8824
AC048341.2	AC048341.2	-2.881	0.00406238	0.0228398	-2.881
COLGALT2	COLGALT2	-2.88083	0.00406493	0.0228398	-2.88083
SOX9-AS1	SOX9-AS1	-2.88048	0.00406992	0.0228521	-2.88048
KLHL21	KLHL21	-2.87886	0.00409191	0.022955	-2.87886
NOP14	NOP14	-2.87613	0.00412523	0.0231212	-2.87613
WHAMMP2	WHAMMP2	-2.87546	0.00413371	0.0231635	-2.87546
AC091057.2	AC091057.2	-2.87473	0.00414411	0.0232077	-2.87473
PFAS	PFAS	-2.87454	0.00414603	0.0232118	-2.87454
CNNM4	CNNM4	-2.87268	0.00417178	0.02333	-2.87268
ASB6	ASB6	-2.87262	0.00417111	0.02333	-2.87262
CRH	CRH	-2.87174	0.00418256	0.0233746	-2.87174
CTSB	CTSB	-2.87066	0.00419876	0.0234547	-2.87066
SNX21	SNX21	-2.87034	0.00420052	0.0234553	-2.87034
ELF3-AS1	ELF3-AS1	-2.8694	0.00421794	0.0235304	-2.8694
ANKRD39	ANKRD39	-2.86915	0.00421641	0.0235271	-2.86915
GALNT2	GALNT2	-2.86802	0.00423148	0.0235954	-2.86802
C1QBP	C1QBP	-2.8662	0.00425547	0.0237081	-2.8662
MUC19	MUC19	-2.86544	0.00426619	0.0237522	-2.86544
CAPN6	CAPN6	-2.86239	0.0043063	0.0239487	-2.86239
CDK3	CDK3	-2.86131	0.00432098	0.0240038	-2.86131
ELF4	ELF4	-2.86057	0.00433537	0.0240596	-2.86057
COMMD4	COMMD4	-2.86023	0.00433584	0.0240596	-2.86023
MYO1D	MYO1D	-2.8598	0.00434173	0.0240763	-2.8598
PKP4-AS1	PKP4-AS1	-2.8588	0.00435491	0.0241387	-2.8588
TACC3	TACC3	-2.8576	0.00437593	0.0242392	-2.8576
MGP	MGP	-2.8567	0.00438357	0.0242761	-2.8567
TMEM51	TMEM51	-2.85655	0.00438565	0.0242823	-2.85655
LILRA6	LILRA6	-2.85587	0.00439488	0.0243226	-2.85587
MCOLN2	MCOLN2	-2.85557	0.00440097	0.024351	-2.85557
SLAMF9	SLAMF9	-2.85413	0.00442047	0.0244535	-2.85413
LPAR3	LPAR3	-2.85386	0.00442711	0.024474	-2.85386
AP002852.2	AP002852.2	-2.85374	0.00442427	0.0244691	-2.85374
AC108479.1	AC108479.1	-2.85356	0.00442664	0.024474	-2.85356
EPHX4	EPHX4	-2.85118	0.00445973	0.0246081	-2.85118
GPNMB	GPNMB	-2.85114	0.0044602	0.0246081	-2.85114
ERVH48-1	ERVH48-1	-2.85085	0.00446418	0.0246188	-2.85085
GOLGA2P10	GOLGA2P10	-2.84984	0.00447834	0.0246702	-2.84984
KCTD11	KCTD11	-2.84883	0.00449624	0.0247468	-2.84883
AC012409.3	AC012409.3	-2.84756	0.00451015	0.0248019	-2.84756
TMPRSS6	TMPRSS6	-2.84553	0.00454013	0.0249394	-2.84553
EFL1	EFL1	-2.84505	0.00454559	0.0249633	-2.84505
VPS37C	VPS37C	-2.8442	0.00455774	0.0250142	-2.8442
ZNF768	ZNF768	-2.84278	0.00457782	0.0250956	-2.84278
IMMT	IMMT	-2.84269	0.00457927	0.0250956	-2.84269
CHI3L1	CHI3L1	-2.84098	0.00460406	0.0252043	-2.84098
AL161785.1	AL161785.1	-2.84041	0.00461375	0.0252443	-2.84041
LAMA2	LAMA2	-2.84039	0.00461207	0.0252405	-2.84039
CDC20	CDC20	-2.84037	0.00462168	0.0252601	-2.84037
PROCR	PROCR	-2.8402	0.0046159	0.0252505	-2.8402
CALU	CALU	-2.83988	0.00461932	0.0252582	-2.83988
EIF3A	EIF3A	-2.83941	0.00462622	0.0252794	-2.83941
RHBDF1	RHBDF1	-2.83932	0.00462874	0.0252823	-2.83932
MRPL52	MRPL52	-2.83921	0.00462877	0.0252823	-2.83921
ELF3	ELF3	-2.83833	0.00464736	0.0253452	-2.83833
SOWAHB	SOWAHB	-2.83828	0.00464267	0.0253266	-2.83828
BGN	BGN	-2.83765	0.00465129	0.0253611	-2.83765
INSM1	INSM1	-2.83718	0.00465932	0.0253938	-2.83718
NAT10	NAT10	-2.83592	0.00467646	0.025454	-2.83592
AL139099.1	AL139099.1	-2.8339	0.00470568	0.0255798	-2.8339
OR7E14P	OR7E14P	-2.83383	0.00470676	0.0255801	-2.83383
EPB41L4A	EPB41L4A	-2.83328	0.00471516	0.0256202	-2.83328
SF3A3	SF3A3	-2.83302	0.00471973	0.0256259	-2.83302
FAM89B	FAM89B	-2.83291	0.00472028	0.0256259	-2.83291
RPA1	RPA1	-2.83189	0.00473516	0.0256787	-2.83189
NUBP2	NUBP2	-2.83188	0.00473527	0.0256787	-2.83188
RABAC1	RABAC1	-2.83132	0.00474361	0.025708	-2.83132
RTL5	RTL5	-2.83048	0.00475598	0.0257639	-2.83048
PPP1R14BP3	PPP1R14BP3	-2.83041	0.00475816	0.0257701	-2.83041
ACTL6A	ACTL6A	-2.83023	0.00476667	0.0257939	-2.83023
FHL3	FHL3	-2.82998	0.00476485	0.0257939	-2.82998
NSMAF	NSMAF	-2.8298	0.00476576	0.0257939	-2.8298
PALM2-AKAP2	PALM2-AKAP2	-2.82975	0.00476662	0.0257939	-2.82975
PLOD1	PLOD1	-2.82968	0.00476806	0.0257959	-2.82968
DHX34	DHX34	-2.82891	0.0047797	0.0258338	-2.82891
NAAA	NAAA	-2.82886	0.00477979	0.0258338	-2.82886
DAPK3	DAPK3	-2.82802	0.00479236	0.0258715	-2.82802
CTBP1-AS	CTBP1-AS	-2.82724	0.00480446	0.0259201	-2.82724
PVT1_1	PVT1_1	-2.82613	0.00482042	0.0259834	-2.82613
FUZ	FUZ	-2.82422	0.0048488	0.0260976	-2.82422
GNA14	GNA14	-2.82352	0.00485945	0.0261486	-2.82352
WDR12	WDR12	-2.82345	0.00486038	0.0261486	-2.82345
IKZF4	IKZF4	-2.82035	0.00490722	0.0263724	-2.82035
CMTM7	CMTM7	-2.81957	0.00491937	0.026432	-2.81957
COL5A1	COL5A1	-2.81872	0.00493195	0.0264939	-2.81872
CSPG4P13	CSPG4P13	-2.8173	0.00495384	0.026583	-2.8173
MRPL44	MRPL44	-2.81689	0.00495978	0.0266092	-2.81689
ATP5I	ATP5I	-2.81616	0.00497162	0.0266442	-2.81616
AC148477.5	AC148477.5	-2.81592	0.00497524	0.0266484	-2.81592
ST14	ST14	-2.81522	0.00499079	0.0267013	-2.81522
ENO1	ENO1	-2.81352	0.00501182	0.0267853	-2.81352
AL138781.2	AL138781.2	-2.81329	0.00501521	0.0267977	-2.81329
CCNA1	CCNA1	-2.81323	0.00501638	0.0267982	-2.81323
CCBE1	CCBE1	-2.8127	0.00502434	0.0268251	-2.8127
MRTO4	MRTO4	-2.81261	0.0050257	0.0268251	-2.81261
COX10	COX10	-2.8125	0.0050277	0.0268301	-2.8125
REM2	REM2	-2.8121	0.00503387	0.0268483	-2.8121
CALB1	CALB1	-2.80913	0.00508007	0.0270348	-2.80913
GDF5	GDF5	-2.80809	0.00509604	0.0270968	-2.80809
RPSAP54	RPSAP54	-2.80693	0.00511482	0.0271851	-2.80693
RSPO4	RSPO4	-2.80675	0.00511747	0.0271934	-2.80675
DLL4	DLL4	-2.80548	0.00513767	0.0272697	-2.80548
MRM3	MRM3	-2.80406	0.00515977	0.0273602	-2.80406
RNPEPL1	RNPEPL1	-2.80354	0.00517006	0.0273927	-2.80354
COQ8B	COQ8B	-2.80342	0.00517028	0.0273927	-2.80342
COMMD6	COMMD6	-2.80128	0.00520389	0.0275418	-2.80128
NMNAT1	NMNAT1	-2.80114	0.00520626	0.0275485	-2.80114
ADRA1A	ADRA1A	-2.8005	0.00521638	0.0275946	-2.8005
SIGLEC7	SIGLEC7	-2.80038	0.00521828	0.0275946	-2.80038
PSMA1	PSMA1	-2.79931	0.00523544	0.0276737	-2.79931
CLEC18C	CLEC18C	-2.79905	0.00523994	0.0276822	-2.79905
AC044860.1	AC044860.1	-2.79883	0.00524343	0.0276922	-2.79883
CCT5	CCT5	-2.79872	0.00524668	0.0276922	-2.79872
NAV2-IT1	NAV2-IT1	-2.79854	0.00524784	0.0276925	-2.79854
PLEKHH3	PLEKHH3	-2.7984	0.00525012	0.0276936	-2.7984
PCSK1	PCSK1	-2.79798	0.00525685	0.0277124	-2.79798
COL22A1	COL22A1	-2.7979	0.0052591	0.0277167	-2.7979
LTBP3	LTBP3	-2.79634	0.00528451	0.0278169	-2.79634
CTNS	CTNS	-2.79569	0.00529582	0.0278688	-2.79569
FAAP20	FAAP20	-2.79552	0.0052968	0.0278688	-2.79552
NADSYN1	NADSYN1	-2.79476	0.00530932	0.0279101	-2.79476
PSMD13	PSMD13	-2.79369	0.00532649	0.0279692	-2.79369
MIPEP	MIPEP	-2.79363	0.00533496	0.0279791	-2.79363
TP53AIP1	TP53AIP1	-2.79359	0.00532849	0.0279692	-2.79359
MRPS26	MRPS26	-2.79338	0.00533176	0.0279764	-2.79338
FAM60A	FAM60A	-2.79284	0.00535577	0.0280554	-2.79284
AC132217.1	AC132217.1	-2.7915	0.00536225	0.0280776	-2.7915
PRDX5	PRDX5	-2.79132	0.00536536	0.0280823	-2.79132
PPP3CC	PPP3CC	-2.79119	0.00536856	0.0280931	-2.79119
HMGCL	HMGCL	-2.79091	0.00537257	0.0281082	-2.79091
PSMB5	PSMB5	-2.79036	0.00538118	0.0281415	-2.79036
F2RL3	F2RL3	-2.78934	0.005398	0.0282118	-2.78934
DCUN1D2	DCUN1D2	-2.78808	0.00541912	0.0282986	-2.78808
RANBP10	RANBP10	-2.78577	0.00545736	0.0284509	-2.78577
REST	REST	-2.78538	0.00547049	0.0285133	-2.78538
FURIN	FURIN	-2.78461	0.00547659	0.0285274	-2.78461
AC009118.2	AC009118.2	-2.78427	0.00548242	0.0285464	-2.78427
CACHD1	CACHD1	-2.78384	0.00548978	0.0285724	-2.78384
AC016205.1	AC016205.1	-2.78355	0.00549521	0.0285828	-2.78355
EAF1-AS1	EAF1-AS1	-2.78257	0.00551072	0.0286457	-2.78257
MYDGF	MYDGF	-2.78183	0.00552328	0.0286991	-2.78183
PBX1	PBX1	-2.78139	0.00553082	0.0287263	-2.78139
AC022613.1	AC022613.1	-2.7813	0.00553222	0.0287277	-2.7813
PGM2	PGM2	-2.7811	0.00553557	0.0287332	-2.7811
AC008026.1	AC008026.1	-2.77992	0.00555559	0.0288192	-2.77992
AC002407.1	AC002407.1	-2.7789	0.00557283	0.0288728	-2.7789
DNAJC25-GNG10	DNAJC25-GNG10	-2.77885	0.00557427	0.0288743	-2.77885
ABHD11-AS1	ABHD11-AS1	-2.77848	0.00558003	0.0288943	-2.77848
KRTAP4-2	KRTAP4-2	-2.77791	0.0055949	0.0289572	-2.77791
SGMS2	SGMS2	-2.77737	0.00560607	0.0290031	-2.77737
AP002851.1	AP002851.1	-2.77625	0.0056183	0.0290604	-2.77625
TMEM131	TMEM131	-2.77581	0.00562584	0.0290933	-2.77581
FBN1	FBN1	-2.77551	0.00563139	0.029116	-2.77551
AC006487.1	AC006487.1	-2.77503	0.00563926	0.0291447	-2.77503
PPIB	PPIB	-2.77426	0.00565231	0.0292025	-2.77426
SH3BGRL3	SH3BGRL3	-2.77423	0.00565277	0.0292025	-2.77423
CRNN	CRNN	-2.77178	0.0056982	0.029413	-2.77178
MCCC2	MCCC2	-2.77172	0.00569629	0.0294091	-2.77172
GABRR1	GABRR1	-2.77103	0.00570864	0.0294484	-2.77103
FAM198A	FAM198A	-2.77093	0.00570977	0.0294484	-2.77093
C6orf48	C6orf48	-2.77081	0.00571236	0.0294557	-2.77081
CTDSP2	CTDSP2	-2.7706	0.00571668	0.0294598	-2.7706
CCT6A	CCT6A	-2.77048	0.0057182	0.0294616	-2.77048
HERC5	HERC5	-2.77005	0.00573687	0.0295275	-2.77005
AC092611.3	AC092611.3	-2.76981	0.00572972	0.0294967	-2.76981
CRYAA	CRYAA	-2.76814	0.00575905	0.0296052	-2.76814
TSPAN10	TSPAN10	-2.76794	0.00576233	0.0296159	-2.76794
CCDC89	CCDC89	-2.76763	0.00576919	0.029633	-2.76763
AC013275.1	AC013275.1	-2.7674	0.00577143	0.0296384	-2.7674
TARBP2	TARBP2	-2.76708	0.00578032	0.0296729	-2.76708
VSIG4	VSIG4	-2.76679	0.00578247	0.0296729	-2.76679
PSMD8	PSMD8	-2.7667	0.00578453	0.0296729	-2.7667
BTBD19	BTBD19	-2.76662	0.00578524	0.0296729	-2.76662
YBX3	YBX3	-2.7664	0.00579391	0.0297052	-2.7664
NLRP2	NLRP2	-2.76596	0.00579678	0.0297107	-2.76596
AC114546.3	AC114546.3	-2.7658	0.00579973	0.0297168	-2.7658
P2RY6	P2RY6	-2.76574	0.00580243	0.0297185	-2.76574
TMEM120B	TMEM120B	-2.76521	0.00581205	0.0297374	-2.76521
MRPL36	MRPL36	-2.76437	0.00582534	0.0297993	-2.76437
ZNF185	ZNF185	-2.76305	0.00585719	0.0299192	-2.76305
[truncated: 3,924 more rows]
